# Supplementary material for: Dicyclo­hexyl­ammonium bis­(chloro­difluoro­acetato-κO)cyclo­hexyl­diphenyl­stannate(IV)
Source: Acta Crystallogr Sect E Struct Rep Online. 2008 Apr 26;64(Pt 5):m726–7. doi: 10.1107/S1600536808011057 (PMC2961113; doi:10.1107/S1600536808011057)
Supplement: Supplementary file 1 [file e-64-0m726-sup1.cif]

##############################################################################
###                                                                        ###
###        Electronic paper (Acta Crystallographica Section E)             ###
###                                                                        ###
##############################################################################
#                                                                            #
# This CIF contains the data in a paper accepted for publication in Acta     #
# Crystallographica Section E. It conforms to the requirements of Notes      #
# for Authors for Section E, and has been peer reviewed under the auspices   #
# of the IUCr Commission on Journals.                                        #
#                                                                            #
# Full details of the Crystallographic Information File format               #
# are given in the paper "The Crystallographic Information File (CIF):       #
# a New Standard Archive File for Crystallography" by S. R. Hall, F. H.      #
# Allen and I. D. Brown [Acta Cryst. (1991), A47, 655-685].                  #
#                                                                            #
# The current version of the core CIF dictionary is obtainable from          #
# ftp://ftp.iucr.org/pub/cif_core.dic. The current version number is 2.4.    #
#                                                                            #
# Software is freely available for graphical display of the structure(s) in  #
# this CIF.  For information consult the CIF home page http://www.iucr.org/  #
# cif/home.html                                                              #
#                                                                            #
# This file may be used for bona fide research purposes within the           #
# scientific community so long as proper attribution is given to the journal # 
# article from which it was obtained.                                        #
#                                                                            #
##############################################################################
                                             
data_global
_audit_creation_method     SHELXL-97
_journal_date_recd_electronic     2008-03-26
_journal_date_accepted     2008-04-20
_journal_name_full     'Acta Crystallographica, Section E'
_journal_year     2008
_journal_volume     64
_journal_issue      5
_journal_page_first     m726
_journal_page_last     m727
_journal_paper_category     QM
_journal_coeditor_code     TK2258
_publ_contact_author
;
     Dr. Seik Weng Ng
     Department of Chemistry
     University of Malaya
     50603 Kuala Lumpur
     Malaysia
;
_publ_contact_author_email     seikweng@um.edu.my
_publ_contact_author_fax     '03 7967 4193'
_publ_contact_author_phone     '03 7967 6778'
_publ_section_title
;
Dicyclohexylammonium
bis(chlorodifluoroacetato-\k<i>O</i>)cyclohexyldiphenylstannate(IV)
;
loop_
    _publ_author_name
    _publ_author_address
    'Teo, Yin Yin'
;
     Department of Chemistry
     University of Malaya
     50603 Kuala Lumpur
     Malaysia
;
    'Lo, Kong Mun'
;
     Department of Chemistry
     University of Malaya
     50603 Kuala Lumpur
     Malaysia
;
    'Ng, Seik Weng'
;
     Department of Chemistry
     University of Malaya
     50603 Kuala Lumpur
     Malaysia
;
data_I
_audit_creation_method     SHELXL-97
_chemical_name_systematic
;
Dicyclohexylammonium
bis(chlorodifluoroacetato-\k<i>O</i>)cyclohexyldiphenylstannate(IV)
;
_chemical_name_common     ?
_chemical_formula_moiety     'C12 H24 N +, C22 H20 Cl2 F4 O4 Sn -'
_chemical_formula_sum     'C34 H44 Cl2 F4 N O4 Sn'
_chemical_formula_iupac     '(C12 H24 N) [Sn (C6 H5)2 (C6 H11) (C Cl F2 O2)2]'
_chemical_formula_weight     796.29
_chemical_melting_point     ?
_symmetry_cell_setting     Monoclinic
_symmetry_space_group_name_H-M     'P 21/c'
_symmetry_space_group_name_Hall     '-P 2ybc'
loop_
    _symmetry_equiv_pos_as_xyz
    'x, y, z'
    '-x, y+1/2, -z+1/2'
    '-x, -y, -z'
    'x, -y-1/2, z-1/2'
_cell_length_a     22.5469(3)
_cell_length_b     17.2799(2)
_cell_length_c     18.6963(2)
_cell_angle_alpha     90
_cell_angle_beta     90.3240(10)
_cell_angle_gamma     90
_cell_volume     7284(2)
_cell_formula_units_Z     8
_cell_measurement_reflns_used     9887
_cell_measurement_theta_min     2.4
_cell_measurement_theta_max     26.7
_cell_measurement_temperature     100(2)
_exptl_crystal_description     Block
_exptl_crystal_colour     Colorless
_exptl_crystal_size_max     0.15
_exptl_crystal_size_mid     0.15
_exptl_crystal_size_min     0.10
_exptl_crystal_density_diffrn     1.452
_exptl_crystal_density_meas     ?
_exptl_crystal_density_method     'not measured'
_exptl_crystal_F_000     3256
_exptl_absorpt_coefficient_mu     0.905
_exptl_absorpt_correction_type     multi-scan
_exptl_absorpt_process_details     '(SADABS; Sheldrick, 1996)'
_exptl_absorpt_correction_T_min     0.788
_exptl_absorpt_correction_T_max     0.915
_diffrn_ambient_temperature     100(2)
_diffrn_radiation_type     MoK\a
_diffrn_radiation_wavelength     0.71073
_diffrn_radiation_source     'fine-focus sealed tube'
_diffrn_radiation_monochromator     graphite
_diffrn_measurement_device_type     'Bruker SMART APEXII'
_diffrn_measurement_method     \w
_diffrn_detector_area_resol_mean     ?
_diffrn_reflns_number     93218
_diffrn_reflns_av_R_equivalents     0.033
_diffrn_reflns_av_sigmaI/netI     0.026
_diffrn_reflns_theta_min     1.5
_diffrn_reflns_theta_max     27.5
_diffrn_reflns_theta_full     27.5
_diffrn_measured_fraction_theta_max     0.999
_diffrn_measured_fraction_theta_full     0.999
_diffrn_reflns_limit_h_min     -23
_diffrn_reflns_limit_h_max     29
_diffrn_reflns_limit_k_min     -22
_diffrn_reflns_limit_k_max     22
_diffrn_reflns_limit_l_min     -24
_diffrn_reflns_limit_l_max     24
_diffrn_standards_number     0
_diffrn_standards_interval_count     0
_diffrn_standards_interval_time     0
_diffrn_standards_decay_%     0
_reflns_number_total     16710
_reflns_number_gt     12483
_reflns_threshold_expression     I>2\s(I)
_refine_ls_structure_factor_coef     Fsqd
_refine_ls_matrix_type     full
_refine_ls_R_factor_all     0.088
_refine_ls_R_factor_gt     0.066
_refine_ls_wR_factor_gt     0.193
_refine_ls_wR_factor_ref     0.216
_refine_ls_goodness_of_fit_ref     1.33
_refine_ls_restrained_S_all     1.43
_refine_ls_number_reflns     16710
_refine_ls_number_parameters     829
_refine_ls_number_restraints     240
_refine_ls_hydrogen_treatment     constr
_refine_ls_weighting_scheme     calc
_refine_ls_weighting_details
              'calc w=1/[\s^2^(Fo^2^)+(0.1P)^2^+10.0P] where P=(Fo^2^+2Fc^2^)/3'
_atom_sites_solution_hydrogens     geom
_atom_sites_solution_primary     direct
_atom_sites_solution_secondary     difmap
_refine_ls_shift/su_max     0.001
_refine_ls_shift/su_mean     0.000
_refine_diff_density_max     2.24
_refine_diff_density_min     -2.03
_refine_ls_extinction_method     none
_refine_ls_extinction_coef     ?
loop_
    _atom_type_symbol
    _atom_type_description
    _atom_type_scat_dispersion_real
    _atom_type_scat_dispersion_imag
    _atom_type_scat_source
    'C' 'C' 0.0033 0.0016
                         'International Tables Vol C Tables 4.2.6.8 and 6.1.1.4'
    'H' 'H' 0.0000 0.0000
                         'International Tables Vol C Tables 4.2.6.8 and 6.1.1.4'
    'N' 'N' 0.0061 0.0033
                         'International Tables Vol C Tables 4.2.6.8 and 6.1.1.4'
    'O' 'O' 0.0106 0.0060
                         'International Tables Vol C Tables 4.2.6.8 and 6.1.1.4'
    'F' 'F' 0.0171 0.0103
                         'International Tables Vol C Tables 4.2.6.8 and 6.1.1.4'
    'Cl' 'Cl' 0.1484 0.1585
                         'International Tables Vol C Tables 4.2.6.8 and 6.1.1.4'
    'Sn' 'Sn' -0.6537 1.4246
                         'International Tables Vol C Tables 4.2.6.8 and 6.1.1.4'
_computing_data_collection     'APEX2 (Bruker, 2007)'
_computing_cell_refinement     'SAINT (Bruker, 2007)'
_computing_data_reduction     'SAINT (Bruker, 2007)'
_computing_structure_solution     'SHELXS97 (Sheldrick, 2008)'
_computing_structure_refinement     'SHELXL97 (Sheldrick, 2008)'
_computing_molecular_graphics     'X-SEED (Barbour, 2001)'
_computing_publication_material     'publCIF (Westrip, 2008)'
loop_
    _atom_site_type_symbol
    _atom_site_label
    _atom_site_fract_x
    _atom_site_fract_y
    _atom_site_fract_z
    _atom_site_U_iso_or_equiv
    _atom_site_adp_type
    _atom_site_calc_flag
    _atom_site_refinement_flags
    _atom_site_occupancy
    _atom_site_disorder_assembly
    _atom_site_disorder_group
    Sn Sn1 0.284701(16) 0.222219(19) 0.298255(19) 0.03342(12) Uani d . 1 . .
    Sn Sn2 0.775686(16) 0.22690(2) 0.496405(19) 0.03377(12) Uani d . 1 . .
    Cl Cl1 0.13872(17) 0.4284(2) 0.4183(2) 0.1571(17) Uani d U 1 . .
    Cl Cl2 0.44626(10) 0.03716(11) 0.19078(10) 0.0721(5) Uani d U 1 . .
    Cl Cl3 0.9786(2) 0.3980(2) 0.49323(19) 0.1445(15) Uani d U 1 . .
    Cl Cl4 0.5730(3) 0.0456(3) 0.4528(2) 0.214(3) Uani d U 1 . .
    F F1 0.0785(2) 0.3704(3) 0.3231(4) 0.1029(18) Uani d U 1 . .
    F F2 0.1537(3) 0.4350(4) 0.2914(4) 0.132(3) Uani d U 1 . .
    F F3 0.4614(3) 0.0058(3) 0.3216(3) 0.0965(17) Uani d U 1 . .
    F F4 0.3759(2) -0.0238(2) 0.2785(3) 0.0901(16) Uani d U 1 . .
    F F5 0.8999(4) 0.4183(4) 0.3985(5) 0.165(3) Uani d U 1 . .
    F F6 0.9681(3) 0.3555(5) 0.3664(3) 0.127(2) Uani d U 1 . .
    F F7 0.6311(2) 0.0371(3) 0.5612(3) 0.0911(16) Uani d U 1 . .
    F F8 0.5625(2) 0.1215(3) 0.5607(3) 0.110(2) Uani d U 1 . .
    O O1 0.22169(17) 0.3198(2) 0.3140(2) 0.0401(9) Uani d . 1 . .
    O O2 0.14688(19) 0.2487(3) 0.3569(2) 0.0493(10) Uani d . 1 . .
    O O3 0.3450(2) 0.1222(2) 0.2786(2) 0.0497(10) Uani d . 1 . .
    O O4 0.4272(2) 0.1529(3) 0.3378(3) 0.0597(12) Uani d . 1 . .
    O O5 0.85359(17) 0.3027(2) 0.4714(2) 0.0467(10) Uani d . 1 . .
    O O6 0.9297(2) 0.2306(3) 0.4326(3) 0.0521(11) Uani d . 1 . .
    O O7 0.69738(17) 0.1509(2) 0.5241(2) 0.0414(9) Uani d . 1 . .
    O O8 0.6311(2) 0.2002(3) 0.4491(3) 0.0582(12) Uani d . 1 . .
    N N1 0.0384(2) 0.1755(3) 0.3823(3) 0.0535(14) Uani d . 1 . .
    H H1N1 0.0693 0.2056 0.3755 0.064 Uiso calc R 1 . .
    H H1N2 0.0080 0.2056 0.3921 0.064 Uiso calc R 1 . .
    N N2 0.5314(2) 0.2345(3) 0.3689(3) 0.0471(12) Uani d . 1 . .
    H H2N1 0.5581 0.2098 0.3948 0.056 Uiso calc R 1 . .
    H H2N2 0.4998 0.2046 0.3666 0.056 Uiso calc R 1 . .
    C C1 0.2933(4) 0.2025(4) 0.4110(3) 0.0546(17) Uani d . 1 . .
    H H1 0.3374 0.1993 0.4153 0.066 Uiso calc R 1 . .
    C C2 0.2818(4) 0.2676(4) 0.4589(4) 0.0542(16) Uani d . 1 . .
    H H2A 0.2395 0.2822 0.4545 0.065 Uiso calc R 1 . .
    H H2B 0.3057 0.3124 0.4428 0.065 Uiso calc R 1 . .
    C C3 0.2955(4) 0.2525(5) 0.5361(4) 0.072(2) Uani d . 1 . .
    H H3A 0.3389 0.2570 0.5436 0.086 Uiso calc R 1 . .
    H H3B 0.2763 0.2930 0.5654 0.086 Uiso calc R 1 . .
    C C4 0.2763(4) 0.1775(5) 0.5611(4) 0.075(2) Uani d . 1 . .
    H H4A 0.2330 0.1796 0.5691 0.091 Uiso calc R 1 . .
    H H4B 0.2955 0.1673 0.6079 0.091 Uiso calc R 1 . .
    C C5 0.2888(4) 0.1125(4) 0.5141(4) 0.0620(18) Uani d . 1 . .
    H H5 0.3032 0.0645 0.5317 0.074 Uiso calc R 1 . .
    C C6 0.2774(3) 0.1261(4) 0.4361(4) 0.0527(15) Uani d . 1 . .
    H H6A 0.3000 0.0873 0.4083 0.063 Uiso calc R 1 . .
    H H6B 0.2347 0.1174 0.4262 0.063 Uiso calc R 1 . .
    C C7 0.2255(3) 0.1671(3) 0.2256(3) 0.0472(14) Uani d . 1 . .
    C C8 0.1881(3) 0.2108(4) 0.1814(3) 0.0529(16) Uani d . 1 . .
    H H8 0.1871 0.2655 0.1862 0.063 Uiso calc R 1 . .
    C C9 0.1523(4) 0.1746(5) 0.1306(4) 0.067(2) Uani d . 1 . .
    H H9 0.1288 0.2051 0.0991 0.081 Uiso calc R 1 . .
    C C10 0.1504(4) 0.0959(6) 0.1256(4) 0.076(2) Uani d . 1 . .
    H H10 0.1238 0.0718 0.0929 0.091 Uiso calc R 1 . .
    C C11 0.1864(4) 0.0523(5) 0.1670(5) 0.084(3) Uani d . 1 . .
    H H11 0.1874 -0.0022 0.1605 0.100 Uiso calc R 1 . .
    C C12 0.2225(4) 0.0868(4) 0.2198(5) 0.074(2) Uani d . 1 . .
    H H12 0.2449 0.0552 0.2515 0.089 Uiso calc R 1 . .
    C C13 0.3433(2) 0.3020(3) 0.2476(3) 0.0400(12) Uani d . 1 . .
    C C14 0.3381(3) 0.3809(4) 0.2582(4) 0.0538(16) Uani d . 1 . .
    H H14 0.3086 0.4007 0.2893 0.065 Uiso calc R 1 . .
    C C15 0.3768(4) 0.4319(4) 0.2224(5) 0.075(2) Uani d . 1 . .
    H H15 0.3738 0.4862 0.2293 0.090 Uiso calc R 1 . .
    C C16 0.4199(4) 0.4013(6) 0.1767(5) 0.082(3) Uani d . 1 . .
    H H16 0.4463 0.4352 0.1527 0.098 Uiso calc R 1 . .
    C C17 0.4244(3) 0.3234(5) 0.1660(4) 0.066(2) Uani d . 1 . .
    H H17 0.4536 0.3032 0.1347 0.079 Uiso calc R 1 . .
    C C18 0.3867(3) 0.2750(4) 0.2007(3) 0.0505(15) Uani d . 1 . .
    H H18 0.3900 0.2209 0.1928 0.061 Uiso calc R 1 . .
    C C19 0.1706(3) 0.3086(3) 0.3373(3) 0.0381(12) Uani d . 1 . .
    C C20 0.1339(3) 0.3826(4) 0.3392(5) 0.063(2) Uani d . 1 . .
    C C21 0.3960(3) 0.1105(3) 0.3025(3) 0.0440(13) Uani d . 1 . .
    C C22 0.4191(3) 0.0316(4) 0.2792(4) 0.0586(17) Uani d . 1 . .
    C C23 0.7271(2) 0.3332(3) 0.5050(3) 0.0410(13) Uani d . 1 . .
    H H23 0.6854 0.3196 0.5181 0.049 Uiso calc R 1 . .
    C C24 0.7247(3) 0.3753(3) 0.4336(4) 0.0488(15) Uani d . 1 . .
    H H24A 0.7064 0.3413 0.3971 0.059 Uiso calc R 1 . .
    H H24B 0.7655 0.3876 0.4180 0.059 Uiso calc R 1 . .
    C C25 0.6888(3) 0.4500(4) 0.4394(5) 0.069(2) Uani d . 1 . .
    H H25A 0.6899 0.4781 0.3933 0.083 Uiso calc R 1 . .
    H H25B 0.6470 0.4375 0.4502 0.083 Uiso calc R 1 . .
    C C26 0.7143(3) 0.5010(4) 0.4983(6) 0.078(3) Uani d . 1 . .
    H H26A 0.7548 0.5172 0.4850 0.093 Uiso calc R 1 . .
    H H26B 0.6896 0.5481 0.5027 0.093 Uiso calc R 1 . .
    C C27 0.7164(3) 0.4598(5) 0.5694(5) 0.074(2) Uani d . 1 . .
    H H27A 0.7350 0.4939 0.6057 0.089 Uiso calc R 1 . .
    H H27B 0.6755 0.4480 0.5852 0.089 Uiso calc R 1 . .
    C C28 0.7514(3) 0.3856(4) 0.5634(4) 0.0529(16) Uani d . 1 . .
    H H28A 0.7503 0.3579 0.6097 0.063 Uiso calc R 1 . .
    H H28B 0.7933 0.3981 0.5530 0.063 Uiso calc R 1 . .
    C C29 0.7813(2) 0.1707(3) 0.3953(3) 0.0345(11) Uani d . 1 . .
    C C30 0.7970(3) 0.2110(3) 0.3339(3) 0.0407(12) Uani d . 1 . .
    H H30 0.8062 0.2645 0.3371 0.049 Uiso calc R 1 . .
    C C31 0.7994(3) 0.1744(4) 0.2682(3) 0.0517(15) Uani d . 1 . .
    H H31 0.8103 0.2027 0.2268 0.062 Uiso calc R 1 . .
    C C32 0.7860(3) 0.0963(4) 0.2628(4) 0.0595(19) Uani d . 1 . .
    H H32 0.7870 0.0713 0.2175 0.071 Uiso calc R 1 . .
    C C33 0.7714(3) 0.0555(4) 0.3226(4) 0.0556(17) Uani d . 1 . .
    H H33 0.7635 0.0016 0.3192 0.067 Uiso calc R 1 . .
    C C34 0.7681(3) 0.0926(3) 0.3886(3) 0.0449(13) Uani d . 1 . .
    H H34 0.7566 0.0640 0.4297 0.054 Uiso calc R 1 . .
    C C35 0.8191(3) 0.1774(4) 0.5875(3) 0.0477(14) Uani d . 1 . .
    C C36 0.8771(4) 0.1882(8) 0.6018(4) 0.100(4) Uani d . 1 . .
    H H36 0.8997 0.2185 0.5696 0.120 Uiso calc R 1 . .
    C C37 0.9055(5) 0.1574(10) 0.6611(5) 0.122(5) Uani d . 1 . .
    H H37 0.9465 0.1668 0.6690 0.147 Uiso calc R 1 . .
    C C38 0.8746(5) 0.1139(6) 0.7075(5) 0.099(4) Uani d . 1 . .
    H H38 0.8947 0.0863 0.7444 0.119 Uiso calc R 1 . .
    C C39 0.8136(6) 0.1093(7) 0.7016(6) 0.127(5) Uani d . 1 . .
    H H39 0.7903 0.0874 0.7387 0.152 Uiso calc R 1 . .
    C C40 0.7869(5) 0.1383(7) 0.6382(6) 0.121(5) Uani d . 1 . .
    H H40 0.7456 0.1306 0.6305 0.145 Uiso calc R 1 . .
    C C41 0.9035(2) 0.2914(4) 0.4443(3) 0.0406(12) Uani d . 1 . .
    C C42 0.9356(3) 0.3665(5) 0.4250(4) 0.066(2) Uani d . 1 . .
    C C43 0.6485(3) 0.1538(3) 0.4938(3) 0.0415(13) Uani d . 1 . .
    C C44 0.6046(3) 0.0908(4) 0.5189(4) 0.0644(19) Uani d . 1 . .
    C C45 0.0254(3) 0.1347(5) 0.3142(5) 0.078(3) Uani d DU 1 . .
    H H45 0.0609 0.1037 0.3000 0.093 Uiso calc R 1 . .
    C C46 -0.0273(5) 0.0812(7) 0.3223(6) 0.123(4) Uani d DU 1 . .
    H H46A -0.0633 0.1123 0.3323 0.148 Uiso calc R 1 . .
    H H46B -0.0205 0.0462 0.3634 0.148 Uiso calc R 1 . .
    C C47 -0.0372(8) 0.0343(8) 0.2561(7) 0.176(6) Uani d DU 1 . .
    H H47A -0.0011 0.0049 0.2435 0.211 Uiso calc R 1 . .
    H H47B -0.0704 -0.0024 0.2625 0.211 Uiso calc R 1 . .
    C C48 -0.0515(5) 0.0922(7) 0.2003(6) 0.107(4) Uani d DU 1 . .
    H H48 -0.0879 0.0922 0.1744 0.128 Uiso calc R 1 . .
    C C49 -0.0025(5) 0.1524(7) 0.1877(5) 0.117(4) Uani d DU 1 . .
    H H49A -0.0160 0.1908 0.1519 0.140 Uiso calc R 1 . .
    H H49B 0.0334 0.1265 0.1690 0.140 Uiso calc R 1 . .
    C C50 0.0124(4) 0.1931(6) 0.2575(4) 0.095(3) Uani d DU 1 . .
    H H50A 0.0473 0.2270 0.2508 0.114 Uiso calc R 1 . .
    H H50B -0.0215 0.2258 0.2723 0.114 Uiso calc R 1 . .
    C C51 0.0505(3) 0.1262(3) 0.4461(4) 0.0616(19) Uani d DU 1 . .
    H H51 0.0138 0.0960 0.4565 0.074 Uiso calc R 1 . .
    C C52 0.1002(5) 0.0695(6) 0.4357(6) 0.114(4) Uani d DU 1 . .
    H H52A 0.0900 0.0336 0.3962 0.136 Uiso calc R 1 . .
    H H52B 0.1368 0.0976 0.4226 0.136 Uiso calc R 1 . .
    C C53 0.1106(6) 0.0242(7) 0.5036(7) 0.132(4) Uani d DU 1 . .
    H H53A 0.1447 -0.0108 0.4961 0.158 Uiso calc R 1 . .
    H H53B 0.0753 -0.0084 0.5125 0.158 Uiso calc R 1 . .
    C C54 0.1224(5) 0.0714(7) 0.5684(7) 0.131(5) Uani d DU 1 . .
    H H54A 0.1606 0.0991 0.5635 0.157 Uiso calc R 1 . .
    H H54B 0.1248 0.0375 0.6110 0.157 Uiso calc R 1 . .
    C C55 0.0729(4) 0.1283(5) 0.5769(5) 0.090(3) Uani d DU 1 . .
    H H55A 0.0820 0.1633 0.6174 0.108 Uiso calc R 1 . .
    H H55B 0.0359 0.1002 0.5882 0.108 Uiso calc R 1 . .
    C C56 0.0636(3) 0.1759(4) 0.5097(4) 0.0640(19) Uani d DU 1 . .
    H H56A 0.0302 0.2122 0.5171 0.077 Uiso calc R 1 . .
    H H56B 0.0996 0.2069 0.5004 0.077 Uiso calc R 1 . .
    C C57 0.5143(3) 0.3081(4) 0.4094(3) 0.0517(15) Uani d DU 1 . .
    H H57 0.5502 0.3417 0.4133 0.062 Uiso calc R 1 . .
    C C58 0.4662(3) 0.3537(4) 0.3721(3) 0.0557(16) Uani d DU 1 . .
    H H58A 0.4309 0.3204 0.3644 0.067 Uiso calc R 1 . .
    H H58B 0.4804 0.3714 0.3249 0.067 Uiso calc R 1 . .
    C C59 0.4495(3) 0.4228(4) 0.4175(3) 0.0589(17) Uani d DU 1 . .
    H H59A 0.4836 0.4589 0.4198 0.071 Uiso calc R 1 . .
    H H59B 0.4160 0.4503 0.3944 0.071 Uiso calc R 1 . .
    C C60 0.4321(3) 0.4006(4) 0.4925(3) 0.0566(17) Uani d DU 1 . .
    H H60A 0.4240 0.4480 0.5206 0.068 Uiso calc R 1 . .
    H H60B 0.3953 0.3694 0.4909 0.068 Uiso calc R 1 . .
    C C61 0.4800(4) 0.3552(5) 0.5284(4) 0.082(3) Uani d DU 1 . .
    H H61A 0.4666 0.3386 0.5763 0.098 Uiso calc R 1 . .
    H H61B 0.5155 0.3882 0.5347 0.098 Uiso calc R 1 . .
    C C62 0.4961(5) 0.2842(5) 0.4841(4) 0.083(3) Uani d DU 1 . .
    H H62A 0.5292 0.2561 0.5076 0.100 Uiso calc R 1 . .
    H H62B 0.4616 0.2489 0.4813 0.100 Uiso calc R 1 . .
    C C63 0.5551(3) 0.2424(4) 0.2958(4) 0.0548(16) Uani d DU 1 . .
    H H63 0.5229 0.2638 0.2646 0.066 Uiso calc R 1 . .
    C C64 0.5719(4) 0.1637(4) 0.2675(4) 0.075(2) Uani d DU 1 . .
    H H64A 0.5376 0.1283 0.2712 0.090 Uiso calc R 1 . .
    H H64B 0.6047 0.1421 0.2969 0.090 Uiso calc R 1 . .
    C C65 0.5914(4) 0.1684(6) 0.1899(4) 0.088(3) Uani d DU 1 . .
    H H65A 0.6019 0.1163 0.1722 0.105 Uiso calc R 1 . .
    H H65B 0.5586 0.1888 0.1599 0.105 Uiso calc R 1 . .
    C C66 0.6437(4) 0.2207(4) 0.1852(5) 0.082(3) Uani d DU 1 . .
    H H66A 0.6549 0.2268 0.1344 0.099 Uiso calc R 1 . .
    H H66B 0.6776 0.1966 0.2106 0.099 Uiso calc R 1 . .
    C C67 0.6317(6) 0.2998(5) 0.2171(5) 0.106(3) Uani d DU 1 . .
    H H67A 0.6691 0.3299 0.2180 0.128 Uiso calc R 1 . .
    H H67B 0.6031 0.3277 0.1861 0.128 Uiso calc R 1 . .
    C C68 0.6073(4) 0.2957(5) 0.2917(4) 0.078(2) Uani d DU 1 . .
    H H68A 0.6387 0.2773 0.3248 0.093 Uiso calc R 1 . .
    H H68B 0.5952 0.3481 0.3071 0.093 Uiso calc R 1 . .
loop_
    _atom_site_aniso_label
    _atom_site_aniso_U_11
    _atom_site_aniso_U_22
    _atom_site_aniso_U_33
    _atom_site_aniso_U_12
    _atom_site_aniso_U_13
    _atom_site_aniso_U_23
    Sn1 0.0336(2) 0.02637(19) 0.0404(2) -0.00191(13) 0.00458(15) -0.00010(13)
    Sn2 0.0254(2) 0.0388(2) 0.0371(2) 0.00561(13) 0.00435(14) 0.00539(14)
    Cl1 0.120(3) 0.137(3) 0.214(4) 0.010(2) 0.019(2) -0.125(3)
    Cl2 0.0926(15) 0.0621(10) 0.0618(10) 0.0017(10) 0.0293(10) -0.0192(8)
    Cl3 0.196(4) 0.114(2) 0.124(2) -0.087(2) -0.012(2) -0.0278(19)
    Cl4 0.353(6) 0.173(3) 0.114(2) -0.182(4) -0.079(3) 0.026(2)
    F1 0.037(2) 0.085(3) 0.187(5) 0.011(2) -0.017(3) -0.013(3)
    F2 0.098(4) 0.092(4) 0.206(6) 0.040(3) 0.046(4) 0.073(4)
    F3 0.094(4) 0.103(4) 0.093(3) 0.061(3) 0.010(3) 0.027(3)
    F4 0.093(4) 0.041(2) 0.137(4) -0.001(2) 0.036(3) 0.014(2)
    F5 0.165(6) 0.114(5) 0.214(7) 0.028(4) -0.001(5) 0.105(5)
    F6 0.128(5) 0.169(5) 0.087(3) -0.056(4) 0.055(3) 0.013(4)
    F7 0.077(3) 0.059(3) 0.137(4) 0.008(2) 0.021(3) 0.050(3)
    F8 0.087(3) 0.099(4) 0.146(4) 0.038(3) 0.083(3) 0.060(3)
    O1 0.035(2) 0.0314(18) 0.054(2) 0.0011(15) 0.0059(17) 0.0039(16)
    O2 0.040(2) 0.046(2) 0.062(3) -0.0093(19) 0.007(2) -0.004(2)
    O3 0.051(3) 0.038(2) 0.060(3) 0.0083(19) -0.004(2) -0.0127(18)
    O4 0.046(3) 0.080(3) 0.054(3) 0.004(2) 0.000(2) -0.014(2)
    O5 0.028(2) 0.047(2) 0.066(3) 0.0013(17) 0.0140(18) -0.003(2)
    O6 0.036(2) 0.060(3) 0.061(3) 0.0089(19) 0.009(2) -0.005(2)
    O7 0.033(2) 0.045(2) 0.046(2) 0.0036(17) 0.0068(17) 0.0152(17)
    O8 0.038(2) 0.043(2) 0.094(4) -0.0035(19) -0.018(2) 0.022(2)
    N1 0.029(3) 0.045(3) 0.086(4) -0.008(2) 0.011(3) -0.025(3)
    N2 0.030(3) 0.057(3) 0.054(3) 0.017(2) -0.006(2) -0.014(2)
    C1 0.080(5) 0.039(3) 0.044(3) 0.003(3) 0.010(3) 0.006(3)
    C2 0.061(4) 0.051(4) 0.050(4) -0.005(3) -0.002(3) -0.001(3)
    C3 0.088(6) 0.075(5) 0.053(4) -0.017(5) 0.004(4) 0.003(4)
    C4 0.092(6) 0.083(6) 0.051(4) -0.017(5) -0.014(4) 0.012(4)
    C5 0.071(5) 0.056(4) 0.059(4) 0.001(4) 0.004(4) 0.022(3)
    C6 0.061(4) 0.040(3) 0.057(4) -0.004(3) -0.001(3) 0.010(3)
    C7 0.047(4) 0.038(3) 0.056(3) -0.010(3) -0.002(3) 0.003(3)
    C8 0.061(4) 0.055(4) 0.043(3) -0.001(3) 0.004(3) -0.003(3)
    C9 0.057(4) 0.084(6) 0.062(4) -0.013(4) -0.004(3) 0.014(4)
    C10 0.076(6) 0.091(6) 0.060(4) -0.016(5) -0.010(4) -0.019(4)
    C11 0.093(7) 0.062(5) 0.096(6) -0.031(5) -0.013(5) -0.016(4)
    C12 0.095(6) 0.040(4) 0.086(5) -0.009(4) -0.036(5) -0.006(3)
    C13 0.030(3) 0.047(3) 0.042(3) -0.010(2) -0.005(2) 0.006(2)
    C14 0.046(4) 0.045(3) 0.071(4) -0.018(3) -0.007(3) 0.010(3)
    C15 0.063(5) 0.046(4) 0.114(7) -0.025(4) -0.020(5) 0.024(4)
    C16 0.040(4) 0.114(8) 0.091(6) -0.025(5) 0.005(4) 0.035(5)
    C17 0.046(4) 0.091(6) 0.061(4) -0.007(4) 0.006(3) 0.017(4)
    C18 0.036(3) 0.071(4) 0.044(3) -0.006(3) 0.002(3) 0.004(3)
    C19 0.035(3) 0.037(3) 0.043(3) -0.004(2) -0.004(2) -0.002(2)
    C20 0.031(3) 0.048(4) 0.110(6) 0.004(3) 0.015(4) 0.004(4)
    C21 0.051(4) 0.043(3) 0.038(3) 0.009(3) 0.009(3) -0.002(2)
    C22 0.061(4) 0.049(4) 0.066(4) 0.016(3) 0.011(3) 0.005(3)
    C23 0.024(3) 0.038(3) 0.061(4) 0.001(2) 0.010(2) -0.006(2)
    C24 0.038(3) 0.036(3) 0.072(4) 0.008(2) -0.006(3) -0.002(3)
    C25 0.046(4) 0.033(3) 0.128(7) 0.012(3) -0.017(4) -0.002(4)
    C26 0.041(4) 0.038(3) 0.154(9) 0.009(3) -0.001(5) -0.023(4)
    C27 0.049(4) 0.066(5) 0.107(7) -0.001(4) 0.019(4) -0.038(5)
    C28 0.039(3) 0.057(4) 0.063(4) -0.002(3) 0.011(3) -0.016(3)
    C29 0.029(3) 0.034(2) 0.041(3) 0.010(2) 0.005(2) 0.007(2)
    C30 0.037(3) 0.045(3) 0.040(3) 0.007(2) 0.005(2) 0.010(2)
    C31 0.051(4) 0.064(4) 0.040(3) 0.013(3) 0.000(3) 0.006(3)
    C32 0.062(4) 0.072(5) 0.045(3) 0.031(4) -0.013(3) -0.009(3)
    C33 0.057(4) 0.040(3) 0.070(4) 0.012(3) -0.011(3) -0.007(3)
    C34 0.046(3) 0.036(3) 0.052(3) 0.010(2) 0.000(3) 0.006(2)
    C35 0.044(3) 0.061(4) 0.038(3) 0.016(3) -0.003(2) 0.000(3)
    C36 0.049(5) 0.212(12) 0.039(4) -0.003(6) -0.009(3) 0.029(6)
    C37 0.057(6) 0.260(17) 0.050(5) 0.027(8) -0.013(4) 0.008(7)
    C38 0.109(8) 0.114(8) 0.075(6) 0.036(7) -0.051(6) 0.002(5)
    C39 0.122(10) 0.144(10) 0.114(9) -0.011(8) -0.047(7) 0.084(8)
    C40 0.094(8) 0.143(10) 0.125(9) -0.033(7) -0.054(7) 0.093(8)
    C41 0.027(3) 0.051(3) 0.044(3) 0.002(2) 0.003(2) 0.008(2)
    C42 0.043(4) 0.068(5) 0.086(5) 0.007(3) 0.020(4) 0.032(4)
    C43 0.031(3) 0.033(3) 0.060(3) 0.000(2) 0.011(3) 0.004(2)
    C44 0.056(4) 0.051(4) 0.086(5) -0.013(3) 0.004(4) 0.009(4)
    C45 0.043(4) 0.084(5) 0.106(6) -0.011(4) 0.012(4) -0.057(5)
    C46 0.105(7) 0.127(7) 0.137(7) -0.061(6) 0.009(6) -0.066(6)
    C47 0.172(10) 0.166(9) 0.189(10) -0.078(8) -0.017(8) -0.065(8)
    C48 0.073(5) 0.140(7) 0.108(6) -0.040(5) -0.016(5) -0.056(6)
    C49 0.089(6) 0.176(8) 0.086(6) -0.026(6) 0.010(5) -0.069(6)
    C50 0.064(5) 0.148(7) 0.073(5) -0.018(5) 0.005(4) -0.058(5)
    C51 0.039(3) 0.036(3) 0.110(5) 0.002(3) 0.009(3) 0.007(3)
    C52 0.096(7) 0.084(6) 0.161(8) 0.044(5) 0.010(6) -0.007(6)
    C53 0.108(7) 0.100(7) 0.187(9) 0.051(6) 0.015(7) 0.054(7)
    C54 0.107(7) 0.124(8) 0.162(9) 0.035(6) -0.008(7) 0.060(7)
    C55 0.061(5) 0.093(6) 0.116(6) -0.001(4) -0.007(4) 0.057(5)
    C56 0.053(4) 0.051(4) 0.089(5) -0.003(3) -0.007(4) 0.021(3)
    C57 0.045(3) 0.053(3) 0.057(3) 0.017(3) 0.001(3) -0.014(3)
    C58 0.057(4) 0.057(4) 0.053(3) 0.018(3) -0.002(3) -0.005(3)
    C59 0.062(4) 0.052(4) 0.064(4) 0.017(3) 0.008(3) -0.001(3)
    C60 0.063(4) 0.045(3) 0.061(4) 0.012(3) 0.013(3) -0.013(3)
    C61 0.102(6) 0.081(5) 0.062(4) 0.036(5) 0.002(4) -0.017(4)
    C62 0.108(6) 0.080(5) 0.062(4) 0.056(5) -0.005(4) -0.014(4)
    C63 0.048(4) 0.059(4) 0.057(4) 0.019(3) -0.001(3) -0.010(3)
    C64 0.069(5) 0.069(4) 0.087(5) -0.004(4) 0.025(4) -0.031(4)
    C65 0.076(5) 0.100(6) 0.088(5) 0.018(5) 0.005(4) -0.040(5)
    C66 0.097(6) 0.075(5) 0.076(5) 0.022(4) 0.033(5) -0.003(4)
    C67 0.137(8) 0.078(5) 0.106(6) 0.011(6) 0.043(6) 0.002(5)
    C68 0.104(6) 0.054(4) 0.076(5) 0.010(4) 0.025(4) -0.009(4)
loop_
    _geom_bond_atom_site_label_1
    _geom_bond_atom_site_label_2
    _geom_bond_site_symmetry_2
    _geom_bond_distance
    _geom_bond_publ_flag
    Sn1 C1 . 2.144(6) yes
    Sn1 C7 . 2.125(6) yes
    Sn1 C13 . 2.134(6) yes
    Sn1 O1 . 2.226(4) yes
    Sn1 O3 . 2.231(4) yes
    Sn2 C23 . 2.145(5) yes
    Sn2 C29 . 2.130(5) yes
    Sn2 C35 . 2.138(6) yes
    Sn2 O5 . 2.243(4) yes
    Sn2 O7 . 2.263(4) yes
    Cl1 C20 . 1.682(9) ?
    Cl2 C22 . 1.769(7) ?
    Cl3 C42 . 1.689(10) ?
    Cl4 C44 . 1.623(9) ?
    F1 C20 . 1.299(8) ?
    F2 C20 . 1.350(9) ?
    F3 C22 . 1.315(9) ?
    F4 C22 . 1.365(9) ?
    F5 C42 . 1.298(9) ?
    F6 C42 . 1.336(9) ?
    F7 C44 . 1.355(9) ?
    F8 C44 . 1.341(9) ?
    O1 C19 . 1.248(7) ?
    O2 C19 . 1.223(7) ?
    O3 C21 . 1.247(8) ?
    O4 C21 . 1.209(8) ?
    O5 C41 . 1.251(7) ?
    O6 C41 . 1.224(7) ?
    O7 C43 . 1.236(7) ?
    O8 C43 . 1.222(7) ?
    N1 C51 . 1.490(9) ?
    N1 C45 . 1.482(9) ?
    N1 H1N1 . 0.8800 ?
    N1 H1N2 . 0.8800 ?
    N2 C63 . 1.476(9) ?
    N2 C57 . 1.531(8) ?
    N2 H2N1 . 0.8800 ?
    N2 H2N2 . 0.8800 ?
    C1 C6 . 1.447(8) ?
    C1 C2 . 1.461(9) ?
    C1 H1 . 1.0000 ?
    C2 C3 . 1.499(10) ?
    C2 H2A . 0.9900 ?
    C2 H2B . 0.9900 ?
    C3 C4 . 1.446(11) ?
    C3 H3A . 0.9900 ?
    C3 H3B . 0.9900 ?
    C4 C5 . 1.454(11) ?
    C4 H4A . 0.9900 ?
    C4 H4B . 0.9900 ?
    C5 C6 . 1.497(9) ?
    C5 H5 . 0.9500 ?
    C6 H6A . 0.9900 ?
    C6 H6B . 0.9900 ?
    C7 C12 . 1.394(9) ?
    C7 C8 . 1.398(9) ?
    C8 C9 . 1.392(10) ?
    C8 H8 . 0.9500 ?
    C9 C10 . 1.364(12) ?
    C9 H9 . 0.9500 ?
    C10 C11 . 1.348(13) ?
    C10 H10 . 0.9500 ?
    C11 C12 . 1.407(11) ?
    C11 H11 . 0.9500 ?
    C12 H12 . 0.9500 ?
    C13 C14 . 1.382(9) ?
    C13 C18 . 1.398(9) ?
    C14 C15 . 1.411(9) ?
    C14 H14 . 0.9500 ?
    C15 C16 . 1.401(13) ?
    C15 H15 . 0.9500 ?
    C16 C17 . 1.364(13) ?
    C16 H16 . 0.9500 ?
    C17 C18 . 1.360(10) ?
    C17 H17 . 0.9500 ?
    C18 H18 . 0.9500 ?
    C19 C20 . 1.524(9) ?
    C21 C22 . 1.524(9) ?
    C23 C28 . 1.520(8) ?
    C23 C24 . 1.521(9) ?
    C23 H23 . 1.0000 ?
    C24 C25 . 1.527(8) ?
    C24 H24A . 0.9900 ?
    C24 H24B . 0.9900 ?
    C25 C26 . 1.518(11) ?
    C25 H25A . 0.9900 ?
    C25 H25B . 0.9900 ?
    C26 C27 . 1.508(13) ?
    C26 H26A . 0.9900 ?
    C26 H26B . 0.9900 ?
    C27 C28 . 1.511(10) ?
    C27 H27A . 0.9900 ?
    C27 H27B . 0.9900 ?
    C28 H28A . 0.9900 ?
    C28 H28B . 0.9900 ?
    C29 C34 . 1.388(8) ?
    C29 C30 . 1.389(7) ?
    C30 C31 . 1.382(9) ?
    C30 H30 . 0.9500 ?
    C31 C32 . 1.386(10) ?
    C31 H31 . 0.9500 ?
    C32 C33 . 1.363(10) ?
    C32 H32 . 0.9500 ?
    C33 C34 . 1.394(9) ?
    C33 H33 . 0.9500 ?
    C34 H34 . 0.9500 ?
    C35 C36 . 1.347(10) ?
    C35 C40 . 1.374(12) ?
    C36 C37 . 1.383(12) ?
    C36 H36 . 0.9500 ?
    C37 C38 . 1.345(16) ?
    C37 H37 . 0.9500 ?
    C38 C39 . 1.382(16) ?
    C38 H38 . 0.9500 ?
    C39 C40 . 1.420(12) ?
    C39 H39 . 0.9500 ?
    C40 H40 . 0.9500 ?
    C41 C42 . 1.531(9) ?
    C43 C44 . 1.546(9) ?
    C45 C50 . 1.491(9) ?
    C45 C46 . 1.514(8) ?
    C45 H45 . 1.0000 ?
    C46 C47 . 1.495(9) ?
    C46 H46A . 0.9900 ?
    C46 H46B . 0.9900 ?
    C47 C48 . 1.479(10) ?
    C47 H47A . 0.9900 ?
    C47 H47B . 0.9900 ?
    C48 C49 . 1.538(9) ?
    C48 H48 . 0.9500 ?
    C49 C50 . 1.517(8) ?
    C49 H49A . 0.9900 ?
    C49 H49B . 0.9900 ?
    C50 H50A . 0.9900 ?
    C50 H50B . 0.9900 ?
    C51 C56 . 1.494(8) ?
    C51 C52 . 1.501(8) ?
    C51 H51 . 1.0000 ?
    C52 C53 . 1.508(9) ?
    C52 H52A . 0.9900 ?
    C52 H52B . 0.9900 ?
    C53 C54 . 1.483(9) ?
    C53 H53A . 0.9900 ?
    C53 H53B . 0.9900 ?
    C54 C55 . 1.496(9) ?
    C54 H54A . 0.9900 ?
    C54 H54B . 0.9900 ?
    C55 C56 . 1.515(8) ?
    C55 H55A . 0.9900 ?
    C55 H55B . 0.9900 ?
    C56 H56A . 0.9900 ?
    C56 H56B . 0.9900 ?
    C57 C58 . 1.507(7) ?
    C57 C62 . 1.516(8) ?
    C57 H57 . 1.0000 ?
    C58 C59 . 1.513(7) ?
    C58 H58A . 0.9900 ?
    C58 H58B . 0.9900 ?
    C59 C60 . 1.509(7) ?
    C59 H59A . 0.9900 ?
    C59 H59B . 0.9900 ?
    C60 C61 . 1.492(8) ?
    C60 H60A . 0.9900 ?
    C60 H60B . 0.9900 ?
    C61 C62 . 1.524(7) ?
    C61 H61A . 0.9900 ?
    C61 H61B . 0.9900 ?
    C62 H62A . 0.9900 ?
    C62 H62B . 0.9900 ?
    C63 C68 . 1.497(8) ?
    C63 C64 . 1.510(7) ?
    C63 H63 . 1.0000 ?
    C64 C65 . 1.520(8) ?
    C64 H64A . 0.9900 ?
    C64 H64B . 0.9900 ?
    C65 C66 . 1.488(9) ?
    C65 H65A . 0.9900 ?
    C65 H65B . 0.9900 ?
    C66 C67 . 1.517(8) ?
    C66 H66A . 0.9900 ?
    C66 H66B . 0.9900 ?
    C67 C68 . 1.503(8) ?
    C67 H67A . 0.9900 ?
    C67 H67B . 0.9900 ?
    C68 H68A . 0.9900 ?
    C68 H68B . 0.9900 ?
loop_
    _geom_angle_atom_site_label_1
    _geom_angle_atom_site_label_2
    _geom_angle_atom_site_label_3
    _geom_angle_site_symmetry_1
    _geom_angle_site_symmetry_3
    _geom_angle
    _geom_angle_publ_flag
    C7 Sn1 C13 . . 113.2(2) ?
    C7 Sn1 C1 . . 127.6(3) ?
    C13 Sn1 C1 . . 119.1(3) ?
    C7 Sn1 O1 . . 91.4(2) ?
    C13 Sn1 O1 . . 88.04(19) ?
    C1 Sn1 O1 . . 92.6(2) ?
    C7 Sn1 O3 . . 85.9(2) ?
    C13 Sn1 O3 . . 92.7(2) ?
    C1 Sn1 O3 . . 89.3(2) ?
    O1 Sn1 O3 . . 177.3(2) yes
    C29 Sn2 C35 . . 119.7(2) ?
    C29 Sn2 C23 . . 119.3(2) ?
    C35 Sn2 C23 . . 121.0(2) ?
    C29 Sn2 O5 . . 91.75(18) ?
    C35 Sn2 O5 . . 92.6(2) ?
    C23 Sn2 O5 . . 85.22(18) ?
    C29 Sn2 O7 . . 89.36(18) ?
    C35 Sn2 O7 . . 86.5(2) ?
    C23 Sn2 O7 . . 94.60(17) ?
    O5 Sn2 O7 . . 178.8(2) yes
    C19 O1 Sn1 . . 121.2(3) yes
    C21 O3 Sn1 . . 128.9(4) yes
    C41 O5 Sn2 . . 134.4(4) yes
    C43 O7 Sn2 . . 124.4(3) yes
    C51 N1 H1N1 . . 108.1 ?
    C45 N1 H1N1 . . 108.1 ?
    C51 N1 H1N2 . . 108.1 ?
    C45 N1 H1N2 . . 108.1 ?
    H1N1 N1 H1N2 . . 107.3 ?
    C45 N1 C51 . . 116.8(6) yes
    C57 N2 C63 . . 118.3(5) yes
    C63 N2 H2N1 . . 107.7 ?
    C57 N2 H2N1 . . 107.7 ?
    C63 N2 H2N2 . . 107.7 ?
    C57 N2 H2N2 . . 107.7 ?
    H2N1 N2 H2N2 . . 107.1 ?
    C6 C1 C2 . . 117.4(6) ?
    C6 C1 Sn1 . . 116.3(5) ?
    C2 C1 Sn1 . . 117.7(4) ?
    C6 C1 H1 . . 99.9 ?
    C2 C1 H1 . . 99.9 ?
    Sn1 C1 H1 . . 99.9 ?
    C1 C2 C3 . . 114.8(6) ?
    C1 C2 H2A . . 108.6 ?
    C3 C2 H2A . . 108.6 ?
    C1 C2 H2B . . 108.6 ?
    C3 C2 H2B . . 108.6 ?
    H2A C2 H2B . . 107.5 ?
    C4 C3 C2 . . 114.0(7) ?
    C4 C3 H3A . . 108.8 ?
    C2 C3 H3A . . 108.8 ?
    C4 C3 H3B . . 108.8 ?
    C2 C3 H3B . . 108.8 ?
    H3A C3 H3B . . 107.6 ?
    C3 C4 C5 . . 115.9(7) ?
    C3 C4 H4A . . 108.3 ?
    C5 C4 H4A . . 108.3 ?
    C3 C4 H4B . . 108.3 ?
    C5 C4 H4B . . 108.3 ?
    H4A C4 H4B . . 107.4 ?
    C4 C5 C6 . . 115.8(6) ?
    C4 C5 H5 . . 122.1 ?
    C6 C5 H5 . . 122.1 ?
    C1 C6 C5 . . 114.6(6) ?
    C1 C6 H6A . . 108.6 ?
    C5 C6 H6A . . 108.6 ?
    C1 C6 H6B . . 108.6 ?
    C5 C6 H6B . . 108.6 ?
    H6A C6 H6B . . 107.6 ?
    C12 C7 C8 . . 117.6(6) ?
    C12 C7 Sn1 . . 121.8(5) ?
    C8 C7 Sn1 . . 120.7(5) ?
    C9 C8 C7 . . 120.4(7) ?
    C9 C8 H8 . . 119.8 ?
    C7 C8 H8 . . 119.8 ?
    C10 C9 C8 . . 120.8(8) ?
    C10 C9 H9 . . 119.6 ?
    C8 C9 H9 . . 119.6 ?
    C11 C10 C9 . . 120.0(8) ?
    C11 C10 H10 . . 120.0 ?
    C9 C10 H10 . . 120.0 ?
    C10 C11 C12 . . 120.6(8) ?
    C10 C11 H11 . . 119.7 ?
    C12 C11 H11 . . 119.7 ?
    C7 C12 C11 . . 120.3(8) ?
    C7 C12 H12 . . 119.9 ?
    C11 C12 H12 . . 119.9 ?
    C14 C13 C18 . . 118.6(6) ?
    C14 C13 Sn1 . . 121.4(5) ?
    C18 C13 Sn1 . . 120.0(5) ?
    C13 C14 C15 . . 119.7(7) ?
    C13 C14 H14 . . 120.2 ?
    C15 C14 H14 . . 120.2 ?
    C16 C15 C14 . . 119.1(8) ?
    C16 C15 H15 . . 120.4 ?
    C14 C15 H15 . . 120.4 ?
    C17 C16 C15 . . 120.9(7) ?
    C17 C16 H16 . . 119.5 ?
    C15 C16 H16 . . 119.5 ?
    C18 C17 C16 . . 119.3(8) ?
    C18 C17 H17 . . 120.4 ?
    C16 C17 H17 . . 120.4 ?
    C17 C18 C13 . . 122.4(7) ?
    C17 C18 H18 . . 118.8 ?
    C13 C18 H18 . . 118.8 ?
    O2 C19 O1 . . 130.0(6) ?
    O2 C19 C20 . . 117.7(5) ?
    O1 C19 C20 . . 112.3(5) ?
    F1 C20 F2 . . 106.1(7) ?
    F1 C20 C19 . . 112.3(6) ?
    F2 C20 C19 . . 111.4(6) ?
    F1 C20 Cl1 . . 109.7(6) ?
    F2 C20 Cl1 . . 104.3(6) ?
    C19 C20 Cl1 . . 112.5(6) ?
    O4 C21 O3 . . 129.0(6) ?
    O4 C21 C22 . . 119.9(6) ?
    O3 C21 C22 . . 111.0(6) ?
    F3 C22 F4 . . 106.4(6) ?
    F3 C22 C21 . . 112.3(6) ?
    F4 C22 C21 . . 112.7(6) ?
    F3 C22 Cl2 . . 109.1(5) ?
    F4 C22 Cl2 . . 106.3(5) ?
    C21 C22 Cl2 . . 109.8(5) ?
    C28 C23 C24 . . 110.9(5) ?
    C28 C23 Sn2 . . 112.4(4) ?
    C24 C23 Sn2 . . 111.1(4) ?
    C28 C23 H23 . . 107.4 ?
    C24 C23 H23 . . 107.4 ?
    Sn2 C23 H23 . . 107.4 ?
    C23 C24 C25 . . 111.0(6) ?
    C23 C24 H24A . . 109.4 ?
    C25 C24 H24A . . 109.4 ?
    C23 C24 H24B . . 109.4 ?
    C25 C24 H24B . . 109.4 ?
    H24A C24 H24B . . 108.0 ?
    C26 C25 C24 . . 110.1(6) ?
    C26 C25 H25A . . 109.6 ?
    C24 C25 H25A . . 109.6 ?
    C26 C25 H25B . . 109.6 ?
    C24 C25 H25B . . 109.6 ?
    H25A C25 H25B . . 108.1 ?
    C27 C26 C25 . . 112.0(7) ?
    C27 C26 H26A . . 109.2 ?
    C25 C26 H26A . . 109.2 ?
    C27 C26 H26B . . 109.2 ?
    C25 C26 H26B . . 109.2 ?
    H26A C26 H26B . . 107.9 ?
    C28 C27 C26 . . 110.4(6) ?
    C28 C27 H27A . . 109.6 ?
    C26 C27 H27A . . 109.6 ?
    C28 C27 H27B . . 109.6 ?
    C26 C27 H27B . . 109.6 ?
    H27A C27 H27B . . 108.1 ?
    C27 C28 C23 . . 111.8(6) ?
    C27 C28 H28A . . 109.2 ?
    C23 C28 H28A . . 109.2 ?
    C27 C28 H28B . . 109.2 ?
    C23 C28 H28B . . 109.2 ?
    H28A C28 H28B . . 107.9 ?
    C34 C29 C30 . . 117.9(5) ?
    C34 C29 Sn2 . . 120.6(4) ?
    C30 C29 Sn2 . . 121.5(4) ?
    C31 C30 C29 . . 121.1(6) ?
    C31 C30 H30 . . 119.5 ?
    C29 C30 H30 . . 119.5 ?
    C32 C31 C30 . . 120.1(6) ?
    C32 C31 H31 . . 120.0 ?
    C30 C31 H31 . . 120.0 ?
    C33 C32 C31 . . 119.8(6) ?
    C33 C32 H32 . . 120.1 ?
    C31 C32 H32 . . 120.1 ?
    C32 C33 C34 . . 120.2(6) ?
    C32 C33 H33 . . 119.9 ?
    C34 C33 H33 . . 119.9 ?
    C33 C34 C29 . . 121.0(6) ?
    C33 C34 H34 . . 119.5 ?
    C29 C34 H34 . . 119.5 ?
    C36 C35 C40 . . 116.6(7) ?
    C36 C35 Sn2 . . 122.9(6) ?
    C40 C35 Sn2 . . 120.3(5) ?
    C35 C36 C37 . . 123.4(10) ?
    C35 C36 H36 . . 118.3 ?
    C37 C36 H36 . . 118.3 ?
    C38 C37 C36 . . 119.6(10) ?
    C38 C37 H37 . . 120.2 ?
    C36 C37 H37 . . 120.2 ?
    C37 C38 C39 . . 119.9(8) ?
    C37 C38 H38 . . 120.0 ?
    C39 C38 H38 . . 120.0 ?
    C38 C39 C40 . . 117.7(11) ?
    C38 C39 H39 . . 121.2 ?
    C40 C39 H39 . . 121.2 ?
    C35 C40 C39 . . 121.7(10) ?
    C35 C40 H40 . . 119.1 ?
    C39 C40 H40 . . 119.1 ?
    O6 C41 O5 . . 129.9(6) ?
    O6 C41 C42 . . 117.2(5) ?
    O5 C41 C42 . . 112.9(5) ?
    F5 C42 F6 . . 97.3(7) ?
    F5 C42 C41 . . 112.4(7) ?
    F6 C42 C41 . . 109.6(7) ?
    F5 C42 Cl3 . . 114.7(8) ?
    F6 C42 Cl3 . . 110.5(6) ?
    C41 C42 Cl3 . . 111.4(5) ?
    O8 C43 O7 . . 128.4(5) ?
    O8 C43 C44 . . 117.8(6) ?
    O7 C43 C44 . . 113.7(5) ?
    F8 C44 F7 . . 104.0(6) ?
    F8 C44 C43 . . 110.8(6) ?
    F7 C44 C43 . . 112.2(6) ?
    F8 C44 Cl4 . . 108.9(7) ?
    F7 C44 Cl4 . . 107.7(6) ?
    C43 C44 Cl4 . . 112.7(6) ?
    N1 C45 C50 . . 109.0(6) ?
    N1 C45 C46 . . 110.8(7) ?
    C50 C45 C46 . . 109.4(9) ?
    N1 C45 H45 . . 109.2 ?
    C50 C45 H45 . . 109.2 ?
    C46 C45 H45 . . 109.2 ?
    C45 C46 C47 . . 111.2(9) ?
    C45 C46 H46A . . 109.4 ?
    C47 C46 H46A . . 109.4 ?
    C45 C46 H46B . . 109.4 ?
    C47 C46 H46B . . 109.4 ?
    H46A C46 H46B . . 108.0 ?
    C48 C47 C46 . . 104.4(11) ?
    C48 C47 H47A . . 110.9 ?
    C46 C47 H47A . . 110.9 ?
    C48 C47 H47B . . 110.9 ?
    C46 C47 H47B . . 110.9 ?
    H47A C47 H47B . . 108.9 ?
    C49 C48 C47 . . 114.3(10) ?
    C49 C48 H48 . . 122.9 ?
    C47 C48 H48 . . 122.9 ?
    C48 C49 C50 . . 109.7(8) ?
    C48 C49 H49A . . 109.7 ?
    C50 C49 H49A . . 109.7 ?
    C48 C49 H49B . . 109.7 ?
    C50 C49 H49B . . 109.7 ?
    H49A C49 H49B . . 108.2 ?
    C45 C50 C49 . . 109.8(9) ?
    C45 C50 H50A . . 109.7 ?
    C49 C50 H50A . . 109.7 ?
    C45 C50 H50B . . 109.7 ?
    C49 C50 H50B . . 109.7 ?
    H50A C50 H50B . . 108.2 ?
    N1 C51 C56 . . 110.1(5) ?
    N1 C51 C52 . . 113.7(7) ?
    C56 C51 C52 . . 109.6(7) ?
    N1 C51 H51 . . 107.7 ?
    C56 C51 H51 . . 107.7 ?
    C52 C51 H51 . . 107.7 ?
    C53 C52 C51 . . 110.0(8) ?
    C53 C52 H52A . . 109.7 ?
    C51 C52 H52A . . 109.7 ?
    C53 C52 H52B . . 109.7 ?
    C51 C52 H52B . . 109.7 ?
    H52A C52 H52B . . 108.2 ?
    C52 C53 C54 . . 115.4(10) ?
    C52 C53 H53A . . 108.4 ?
    C54 C53 H53A . . 108.4 ?
    C52 C53 H53B . . 108.4 ?
    C54 C53 H53B . . 108.4 ?
    H53A C53 H53B . . 107.5 ?
    C53 C54 C55 . . 108.5(10) ?
    C53 C54 H54A . . 110.0 ?
    C55 C54 H54A . . 110.0 ?
    C53 C54 H54B . . 110.0 ?
    C55 C54 H54B . . 110.0 ?
    H54A C54 H54B . . 108.4 ?
    C54 C55 C56 . . 111.7(8) ?
    C54 C55 H55A . . 109.3 ?
    C56 C55 H55A . . 109.3 ?
    C54 C55 H55B . . 109.3 ?
    C56 C55 H55B . . 109.3 ?
    H55A C55 H55B . . 107.9 ?
    C51 C56 C55 . . 111.9(7) ?
    C51 C56 H56A . . 109.2 ?
    C55 C56 H56A . . 109.2 ?
    C51 C56 H56B . . 109.2 ?
    C55 C56 H56B . . 109.2 ?
    H56A C56 H56B . . 107.9 ?
    C58 C57 C62 . . 111.8(6) ?
    C58 C57 N2 . . 112.9(5) ?
    C62 C57 N2 . . 107.4(5) ?
    C58 C57 H57 . . 108.2 ?
    C62 C57 H57 . . 108.2 ?
    N2 C57 H57 . . 108.2 ?
    C57 C58 C59 . . 109.5(5) ?
    C57 C58 H58A . . 109.8 ?
    C59 C58 H58A . . 109.8 ?
    C57 C58 H58B . . 109.8 ?
    C59 C58 H58B . . 109.8 ?
    H58A C58 H58B . . 108.2 ?
    C60 C59 C58 . . 112.8(5) ?
    C60 C59 H59A . . 109.0 ?
    C58 C59 H59A . . 109.0 ?
    C60 C59 H59B . . 109.0 ?
    C58 C59 H59B . . 109.0 ?
    H59A C59 H59B . . 107.8 ?
    C61 C60 C59 . . 111.1(6) ?
    C61 C60 H60A . . 109.4 ?
    C59 C60 H60A . . 109.4 ?
    C61 C60 H60B . . 109.4 ?
    C59 C60 H60B . . 109.4 ?
    H60A C60 H60B . . 108.0 ?
    C60 C61 C62 . . 110.7(6) ?
    C60 C61 H61A . . 109.5 ?
    C62 C61 H61A . . 109.5 ?
    C60 C61 H61B . . 109.5 ?
    C62 C61 H61B . . 109.5 ?
    H61A C61 H61B . . 108.1 ?
    C57 C62 C61 . . 110.3(6) ?
    C57 C62 H62A . . 109.6 ?
    C61 C62 H62A . . 109.6 ?
    C57 C62 H62B . . 109.6 ?
    C61 C62 H62B . . 109.6 ?
    H62A C62 H62B . . 108.1 ?
    N2 C63 C68 . . 113.2(6) ?
    N2 C63 C64 . . 109.6(6) ?
    C68 C63 C64 . . 109.6(6) ?
    N2 C63 H63 . . 108.1 ?
    C68 C63 H63 . . 108.1 ?
    C64 C63 H63 . . 108.1 ?
    C63 C64 C65 . . 111.2(7) ?
    C63 C64 H64A . . 109.4 ?
    C65 C64 H64A . . 109.4 ?
    C63 C64 H64B . . 109.4 ?
    C65 C64 H64B . . 109.4 ?
    H64A C64 H64B . . 108.0 ?
    C66 C65 C64 . . 108.8(7) ?
    C66 C65 H65A . . 109.9 ?
    C64 C65 H65A . . 109.9 ?
    C66 C65 H65B . . 109.9 ?
    C64 C65 H65B . . 109.9 ?
    H65A C65 H65B . . 108.3 ?
    C65 C66 C67 . . 112.3(8) ?
    C65 C66 H66A . . 109.1 ?
    C67 C66 H66A . . 109.1 ?
    C65 C66 H66B . . 109.1 ?
    C67 C66 H66B . . 109.1 ?
    H66A C66 H66B . . 107.9 ?
    C68 C67 C66 . . 112.9(8) ?
    C68 C67 H67A . . 109.0 ?
    C66 C67 H67A . . 109.0 ?
    C68 C67 H67B . . 109.0 ?
    C66 C67 H67B . . 109.0 ?
    H67A C67 H67B . . 107.8 ?
    C63 C68 C67 . . 111.7(8) ?
    C63 C68 H68A . . 109.3 ?
    C67 C68 H68A . . 109.3 ?
    C63 C68 H68B . . 109.3 ?
    C67 C68 H68B . . 109.3 ?
    H68A C68 H68B . . 107.9 ?
loop_
    _geom_torsion_atom_site_label_1
    _geom_torsion_atom_site_label_2
    _geom_torsion_atom_site_label_3
    _geom_torsion_atom_site_label_4
    _geom_torsion_site_symmetry_1
    _geom_torsion_site_symmetry_2
    _geom_torsion_site_symmetry_3
    _geom_torsion_site_symmetry_4
    _geom_torsion
    _geom_torsion_publ_flag
    C7 Sn1 O1 C19 . . . . 59.3(4) ?
    C13 Sn1 O1 C19 . . . . 172.4(4) ?
    C1 Sn1 O1 C19 . . . . -68.5(5) ?
    C7 Sn1 O3 C21 . . . . 177.4(6) ?
    C13 Sn1 O3 C21 . . . . 64.3(5) ?
    C1 Sn1 O3 C21 . . . . -54.8(6) ?
    C29 Sn2 O5 C41 . . . . -44.5(6) ?
    C35 Sn2 O5 C41 . . . . 75.4(6) ?
    C23 Sn2 O5 C41 . . . . -163.7(6) ?
    C29 Sn2 O7 C43 . . . . -66.8(5) ?
    C35 Sn2 O7 C43 . . . . 173.4(5) ?
    C23 Sn2 O7 C43 . . . . 52.5(5) ?
    C7 Sn1 C1 C6 . . . . 27.9(7) ?
    C13 Sn1 C1 C6 . . . . -149.2(5) ?
    O1 Sn1 C1 C6 . . . . 121.7(6) ?
    O3 Sn1 C1 C6 . . . . -56.4(6) ?
    C7 Sn1 C1 C2 . . . . -119.0(6) ?
    C13 Sn1 C1 C2 . . . . 63.9(7) ?
    O1 Sn1 C1 C2 . . . . -25.3(6) ?
    O3 Sn1 C1 C2 . . . . 156.7(6) ?
    C6 C1 C2 C3 . . . . 40.4(10) ?
    Sn1 C1 C2 C3 . . . . -173.1(6) ?
    C1 C2 C3 C4 . . . . -42.7(11) ?
    C2 C3 C4 C5 . . . . 44.4(12) ?
    C3 C4 C5 C6 . . . . -42.6(11) ?
    C2 C1 C6 C5 . . . . -37.9(10) ?
    Sn1 C1 C6 C5 . . . . 175.1(5) ?
    C4 C5 C6 C1 . . . . 38.4(10) ?
    C13 Sn1 C7 C12 . . . . 123.5(7) ?
    C1 Sn1 C7 C12 . . . . -53.6(8) ?
    O1 Sn1 C7 C12 . . . . -148.0(7) ?
    O3 Sn1 C7 C12 . . . . 32.3(7) ?
    C13 Sn1 C7 C8 . . . . -56.3(6) ?
    C1 Sn1 C7 C8 . . . . 126.5(5) ?
    O1 Sn1 C7 C8 . . . . 32.2(6) ?
    O3 Sn1 C7 C8 . . . . -147.5(6) ?
    C12 C7 C8 C9 . . . . -4.1(11) ?
    Sn1 C7 C8 C9 . . . . 175.8(5) ?
    C7 C8 C9 C10 . . . . 3.7(12) ?
    C8 C9 C10 C11 . . . . -4.2(14) ?
    C9 C10 C11 C12 . . . . 5.2(15) ?
    C8 C7 C12 C11 . . . . 5.1(13) ?
    Sn1 C7 C12 C11 . . . . -174.8(7) ?
    C10 C11 C12 C7 . . . . -5.8(15) ?
    C7 Sn1 C13 C14 . . . . 110.5(5) ?
    C1 Sn1 C13 C14 . . . . -72.0(6) ?
    O1 Sn1 C13 C14 . . . . 19.8(5) ?
    O3 Sn1 C13 C14 . . . . -162.7(5) ?
    C7 Sn1 C13 C18 . . . . -67.3(5) ?
    C1 Sn1 C13 C18 . . . . 110.2(5) ?
    O1 Sn1 C13 C18 . . . . -158.0(5) ?
    O3 Sn1 C13 C18 . . . . 19.5(5) ?
    C18 C13 C14 C15 . . . . -0.7(10) ?
    Sn1 C13 C14 C15 . . . . -178.6(5) ?
    C13 C14 C15 C16 . . . . 0.1(11) ?
    C14 C15 C16 C17 . . . . 0.5(13) ?
    C15 C16 C17 C18 . . . . -0.3(13) ?
    C16 C17 C18 C13 . . . . -0.4(11) ?
    C14 C13 C18 C17 . . . . 0.9(10) ?
    Sn1 C13 C18 C17 . . . . 178.8(5) ?
    Sn1 O1 C19 O2 . . . . 2.6(8) ?
    Sn1 O1 C19 C20 . . . . -176.3(4) ?
    O2 C19 C20 F1 . . . . -35.6(10) ?
    O1 C19 C20 F1 . . . . 143.4(7) ?
    O2 C19 C20 F2 . . . . -154.5(7) ?
    O1 C19 C20 F2 . . . . 24.5(9) ?
    O2 C19 C20 Cl1 . . . . 88.8(6) ?
    O1 C19 C20 Cl1 . . . . -92.2(6) ?
    Sn1 O3 C21 O4 . . . . -6.3(10) ?
    Sn1 O3 C21 C22 . . . . 175.9(4) ?
    O4 C21 C22 F3 . . . . 24.2(9) ?
    O3 C21 C22 F3 . . . . -157.7(6) ?
    O4 C21 C22 F4 . . . . 144.4(7) ?
    O3 C21 C22 F4 . . . . -37.6(8) ?
    O4 C21 C22 Cl2 . . . . -97.4(7) ?
    O3 C21 C22 Cl2 . . . . 80.7(6) ?
    C29 Sn2 C23 C28 . . . . -150.3(4) ?
    C35 Sn2 C23 C28 . . . . 29.1(5) ?
    O5 Sn2 C23 C28 . . . . -61.0(4) ?
    O7 Sn2 C23 C28 . . . . 117.8(4) ?
    C29 Sn2 C23 C24 . . . . -25.4(5) ?
    C35 Sn2 C23 C24 . . . . 154.0(4) ?
    O5 Sn2 C23 C24 . . . . 63.9(4) ?
    O7 Sn2 C23 C24 . . . . -117.3(4) ?
    C28 C23 C24 C25 . . . . -55.6(7) ?
    Sn2 C23 C24 C25 . . . . 178.7(4) ?
    C23 C24 C25 C26 . . . . 55.9(8) ?
    C24 C25 C26 C27 . . . . -56.7(9) ?
    C25 C26 C27 C28 . . . . 56.4(8) ?
    C26 C27 C28 C23 . . . . -55.5(8) ?
    C24 C23 C28 C27 . . . . 55.6(7) ?
    Sn2 C23 C28 C27 . . . . -179.4(5) ?
    C35 Sn2 C29 C34 . . . . 50.7(5) ?
    C23 Sn2 C29 C34 . . . . -129.8(4) ?
    O5 Sn2 C29 C34 . . . . 144.7(5) ?
    O7 Sn2 C29 C34 . . . . -34.9(4) ?
    C35 Sn2 C29 C30 . . . . -130.6(5) ?
    C23 Sn2 C29 C30 . . . . 48.9(5) ?
    O5 Sn2 C29 C30 . . . . -36.6(5) ?
    O7 Sn2 C29 C30 . . . . 143.8(4) ?
    C34 C29 C30 C31 . . . . -0.1(8) ?
    Sn2 C29 C30 C31 . . . . -178.8(5) ?
    C29 C30 C31 C32 . . . . 0.1(10) ?
    C30 C31 C32 C33 . . . . -1.1(10) ?
    C31 C32 C33 C34 . . . . 2.1(10) ?
    C32 C33 C34 C29 . . . . -2.1(10) ?
    C30 C29 C34 C33 . . . . 1.0(9) ?
    Sn2 C29 C34 C33 . . . . 179.8(5) ?
    C29 Sn2 C35 C36 . . . . 82.8(8) ?
    C23 Sn2 C35 C36 . . . . -96.7(8) ?
    O5 Sn2 C35 C36 . . . . -10.7(8) ?
    O7 Sn2 C35 C36 . . . . 170.1(8) ?
    C29 Sn2 C35 C40 . . . . -103.3(8) ?
    C23 Sn2 C35 C40 . . . . 77.3(9) ?
    O5 Sn2 C35 C40 . . . . 163.3(8) ?
    O7 Sn2 C35 C40 . . . . -16.0(8) ?
    C40 C35 C36 C37 . . . . 4.9(18) ?
    Sn2 C35 C36 C37 . . . . 179.1(10) ?
    C35 C36 C37 C38 . . . . 0(2) ?
    C36 C37 C38 C39 . . . . -9(2) ?
    C37 C38 C39 C40 . . . . 12(2) ?
    C36 C35 C40 C39 . . . . -1.4(18) ?
    Sn2 C35 C40 C39 . . . . -175.7(11) ?
    C38 C39 C40 C35 . . . . -7(2) ?
    Sn2 O5 C41 O6 . . . . -13.2(11) ?
    Sn2 O5 C41 C42 . . . . 168.1(5) ?
    O6 C41 C42 F5 . . . . 141.8(8) ?
    O5 C41 C42 F5 . . . . -39.4(10) ?
    O6 C41 C42 F6 . . . . 34.8(9) ?
    O5 C41 C42 F6 . . . . -146.4(6) ?
    O6 C41 C42 Cl3 . . . . -87.8(7) ?
    O5 C41 C42 Cl3 . . . . 91.0(6) ?
    Sn2 O7 C43 O8 . . . . -6.7(9) ?
    Sn2 O7 C43 C44 . . . . 175.1(4) ?
    O8 C43 C44 F8 . . . . -72.2(9) ?
    O7 C43 C44 F8 . . . . 106.1(7) ?
    O8 C43 C44 F7 . . . . 172.0(6) ?
    O7 C43 C44 F7 . . . . -9.7(9) ?
    O8 C43 C44 Cl4 . . . . 50.2(8) ?
    O7 C43 C44 Cl4 . . . . -131.5(6) ?
    C51 N1 C45 C50 . . . . 178.0(6) ?
    C51 N1 C45 C46 . . . . 57.6(10) ?
    N1 C45 C46 C47 . . . . -174.6(11) ?
    C50 C45 C46 C47 . . . . 65.2(13) ?
    C45 C46 C47 C48 . . . . -63.4(16) ?
    C46 C47 C48 C49 . . . . 59.7(15) ?
    C47 C48 C49 C50 . . . . -56.2(14) ?
    N1 C45 C50 C49 . . . . -178.7(7) ?
    C46 C45 C50 C49 . . . . -57.3(10) ?
    C48 C49 C50 C45 . . . . 52.3(12) ?
    C45 N1 C51 C56 . . . . 179.2(6) ?
    C45 N1 C51 C52 . . . . 55.8(9) ?
    N1 C51 C52 C53 . . . . 178.2(9) ?
    C56 C51 C52 C53 . . . . 54.5(12) ?
    C51 C52 C53 C54 . . . . -55.5(15) ?
    C52 C53 C54 C55 . . . . 54.2(15) ?
    C53 C54 C55 C56 . . . . -53.9(13) ?
    N1 C51 C56 C55 . . . . 176.8(6) ?
    C52 C51 C56 C55 . . . . -57.4(9) ?
    C54 C55 C56 C51 . . . . 58.0(11) ?
    C63 N2 C57 C58 . . . . 60.7(8) ?
    C63 N2 C57 C62 . . . . -175.7(6) ?
    C62 C57 C58 C59 . . . . 55.6(8) ?
    N2 C57 C58 C59 . . . . 176.8(6) ?
    C57 C58 C59 C60 . . . . -54.8(9) ?
    C58 C59 C60 C61 . . . . 55.7(9) ?
    C59 C60 C61 C62 . . . . -55.7(10) ?
    C58 C57 C62 C61 . . . . -57.2(10) ?
    N2 C57 C62 C61 . . . . 178.4(7) ?
    C60 C61 C62 C57 . . . . 56.7(11) ?
    C57 N2 C63 C68 . . . . 54.4(8) ?
    C57 N2 C63 C64 . . . . 177.1(6) ?
    N2 C63 C64 C65 . . . . 175.0(6) ?
    C68 C63 C64 C65 . . . . -60.3(9) ?
    C63 C64 C65 C66 . . . . 60.1(10) ?
    C64 C65 C66 C67 . . . . -55.0(11) ?
    C65 C66 C67 C68 . . . . 51.9(13) ?
    N2 C63 C68 C67 . . . . 177.7(7) ?
    C64 C63 C68 C67 . . . . 55.0(10) ?
    C66 C67 C68 C63 . . . . -51.3(13) ?
loop_
    _geom_hbond_atom_site_label_D
    _geom_hbond_atom_site_label_H
    _geom_hbond_atom_site_label_A
    _geom_hbond_site_symmetry_A
    _geom_hbond_distance_DH
    _geom_hbond_distance_HA
    _geom_hbond_distance_DA
    _geom_hbond_angle_DHA
    _geom_hbond_publ_flag
    N1 H1n1 O2 . 0.88 1.93 2.797(7) 166 yes
    N1 H1n2 O6 1_455 0.88 1.97 2.798(7) 155 yes
    N2 H2n2 O4 . 0.88 1.94 2.798(7) 165 yes
    N2 H2n1 O8 . 0.88 1.94 2.759(6) 155 yes
