# Supplementary material for: Dicyclo­hexyl­ammonium bis­(chloro­difluoro­acetato-κO)cyclo­hexyl­diphenyl­stannate(IV)
Source: Acta Crystallogr Sect E Struct Rep Online. 2008 Apr 26;64(Pt 5):m726–7. doi: 10.1107/S1600536808011057 (PMC2961113; doi:10.1107/S1600536808011057)
Supplement: Supplementary file 2 [file e-64-0m726-Isup2.hkl]

# 
# h,k,l, Fc-squared, Fo-squared, sigma(Fo-squared) and status flag 
# 
data_I
_shelx_title '  P21/c' 
_shelx_refln_list_code          4 
_shelx_F_calc_maximum      659.17 
_exptl_crystal_F_000      3256.00 
_reflns_d_resolution_high  0.7696 
 
loop_ 
 _symmetry_equiv_pos_as_xyz 
 'x, y, z' 
 '-x, y+1/2, -z+1/2' 
 '-x, -y, -z' 
 'x, -y-1/2, z-1/2' 
 
_cell_length_a    22.5469 
_cell_length_b    17.2799 
_cell_length_c    18.6963 
_cell_angle_alpha  90.000 
_cell_angle_beta   90.324 
_cell_angle_gamma  90.000 
 
_shelx_F_squared_multiplier     1.000 
 
loop_ 
 _refln_index_h 
 _refln_index_k 
 _refln_index_l 
 _refln_F_squared_calc 
 _refln_F_squared_meas 
 _refln_F_squared_sigma 
 _refln_observed_status 
  11   0   0      691.20      325.94     56.15 o 
  12   0   0    74015.10    79102.16   1319.67 o 
  13   0   0    11421.17    12287.93    304.08 o 
  14   0   0    95957.27    97739.01   1623.75 o 
  15   0   0    12123.54    11939.63    319.48 o 
  16   0   0    43798.00    48702.06    903.79 o 
  17   0   0     3993.71     5049.62    209.18 o 
  18   0   0    19069.33    21256.32    496.86 o 
  19   0   0     8070.97     7268.23    186.91 o 
  20   0   0    13463.47    11769.33    230.80 o 
  21   0   0     4215.33     4261.58    129.11 o 
  22   0   0     2817.74     3815.41    127.02 o 
  23   0   0      170.45      336.74     61.81 o 
  24   0   0     1308.52     1010.16     80.43 o 
  25   0   0      559.60      385.06     82.49 o 
  26   0   0       28.27      219.64    117.01 o 
  27   0   0      813.87     1157.20    170.42 o 
  28   0   0     1011.50     1029.50    171.42 o 
  29   0   0      852.25      987.76    169.93 o 
   1   1   0        9.80       -1.58      1.05 o 
   2   1   0     8156.00     7678.98   1252.59 o 
   3   1   0      523.61      830.52     21.28 o 
   4   1   0    72401.06    76686.75    864.76 o 
   5   1   0     7175.85     9006.23    132.28 o 
   6   1   0   186792.94   195847.50   2161.77 o 
   7   1   0    12945.11    12037.51    246.94 o 
   8   1   0   173522.80   195241.50   3021.92 o 
   9   1   0     3892.97     3482.52    122.73 o 
  10   1   0    48396.31    50217.00    855.10 o 
  11   1   0      138.15      114.78     44.22 o 
  12   1   0    16060.50    19173.46    401.47 o 
  13   1   0     2554.16     2535.82     93.38 o 
  14   1   0     9991.15    10812.25    223.34 o 
  15   1   0     3282.97     4799.23    111.03 o 
  16   1   0      444.86      711.32     82.75 o 
  17   1   0      291.66      241.50     44.39 o 
  18   1   0     2884.87     2496.42     92.19 o 
  19   1   0      462.88      331.17     46.11 o 
  20   1   0    10158.87     9798.76    202.17 o 
  21   1   0     2725.79     2782.97    106.57 o 
  22   1   0     7404.27     7494.96    134.52 o 
  23   1   0     7038.21     7184.56    122.99 o 
  24   1   0     3588.00     4147.15    104.29 o 
  25   1   0     2878.78     2771.28    101.28 o 
  26   1   0     3328.06     3749.58    173.27 o 
  27   1   0     1333.19     1349.66     99.04 o 
  28   1   0     1712.76     2120.83    194.03 o 
  29   1   0     1761.11     1950.69    210.67 o 
   0   2   0   218135.92   235083.89   2474.99 o 
   1   2   0      450.73      881.77     11.01 o 
   2   2   0   145856.03   151736.58    791.32 o 
   3   2   0     1263.82     1434.95     20.14 o 
   4   2   0    92415.18   100077.20    714.86 o 
   5   2   0     2114.88     1052.41     28.06 o 
   6   2   0      351.74      411.38     24.50 o 
   7   2   0     9739.21     7589.67    128.32 o 
   8   2   0        4.14        9.04     62.36 o 
   9   2   0     3457.11     2555.76     77.53 o 
  10   2   0    14218.91    13748.50    213.84 o 
  11   2   0     1501.16     1341.01    104.34 o 
  12   2   0    10535.37     9631.78    234.27 o 
  13   2   0     3112.56     3364.43    103.80 o 
  14   2   0    45717.82    50530.35    643.02 o 
  15   2   0     1986.53     1762.67     90.54 o 
  16   2   0    32450.78    30794.74    442.58 o 
  17   2   0     6289.41     6371.91    142.56 o 
  18   2   0    14205.19    14799.24    199.91 o 
  19   2   0     3040.75     3540.91     97.44 o 
  20   2   0     8129.07     9330.20    159.90 o 
  21   2   0     1802.83     2130.17    130.88 o 
  22   2   0     1410.09     1127.34     61.81 o 
  23   2   0        6.60        1.49     38.49 o 
  24   2   0      918.83     1340.19     68.85 o 
  25   2   0      293.87      270.84     56.29 o 
  26   2   0        0.15      -18.83     59.74 o 
  27   2   0      875.95      787.33    105.03 o 
  28   2   0      873.27      981.78    150.05 o 
  29   2   0     1197.43     1112.97    189.80 o 
   1   3   0      491.62      643.14     14.40 o 
   2   3   0    22193.46    19976.12    112.43 o 
   3   3   0    53664.66    53288.21    347.71 o 
   4   3   0   117436.85   122237.95    688.80 o 
   5   3   0     7862.13     9046.15     70.05 o 
   6   3   0     7952.77     8141.53    100.22 o 
   7   3   0     2177.35     3842.08     55.10 o 
   8   3   0   111206.38   110029.62    886.33 o 
   9   3   0     7095.42     5891.96    141.79 o 
  10   3   0    30109.30    35470.84    374.62 o 
  11   3   0    16115.60    18217.22    269.36 o 
  12   3   0    29176.44    28488.86    389.24 o 
  13   3   0       53.70      226.97     43.08 o 
  14   3   0     3033.32     3194.34     90.73 o 
  15   3   0       93.87      364.32     43.97 o 
  16   3   0      261.14      338.62     54.98 o 
  17   3   0       40.19      196.61     44.63 o 
  18   3   0      844.53      830.84     88.56 o 
  19   3   0      695.07      879.25     71.72 o 
  20   3   0     3309.93     2445.13     87.97 o 
  21   3   0     3266.01     2793.49    140.92 o 
  22   3   0     4529.31     5128.11    119.99 o 
  23   3   0     2170.30     2010.29     69.72 o 
  24   3   0     4019.59     4174.42    110.26 o 
  25   3   0     2122.42     2317.00    100.69 o 
  26   3   0     3551.63     3556.51    361.22 o 
  27   3   0     1496.22     1385.58    128.82 o 
  28   3   0     1768.94     2404.42    613.13 o 
  29   3   0      877.57      713.47    114.60 o 
   0   4   0      327.56      775.53     28.31 o 
   1   4   0    51467.51    55003.18    287.98 o 
   2   4   0    76723.54    80680.98    413.58 o 
   3   4   0     2813.54     2794.93     31.23 o 
   4   4   0     7799.69     9855.58     98.85 o 
   5   4   0     3174.34     2055.62     40.59 o 
   6   4   0      940.38      943.53     23.12 o 
   7   4   0      120.69       -1.08     11.97 o 
   8   4   0     2242.98     3674.58     51.55 o 
   9   4   0     1600.22     1642.16     39.31 o 
  10   4   0     5334.36     7144.62    104.47 o 
  11   4   0     3171.57     2962.42     77.20 o 
  12   4   0    26000.53    23310.91    244.68 o 
  13   4   0    11712.25    11772.63    212.01 o 
  14   4   0     9372.60     9002.08    134.80 o 
  15   4   0     5197.60     5899.78    109.96 o 
  16   4   0    11267.71    11438.34    164.15 o 
  17   4   0     2440.61     2211.34     76.97 o 
  18   4   0    11046.25    11168.28    168.88 o 
  19   4   0     1299.33     1194.80     62.79 o 
  20   4   0     3308.56     3227.48     96.75 o 
  21   4   0     1221.43     1247.95     61.84 o 
  22   4   0     2393.26     2546.99     98.73 o 
  23   4   0     1386.53     1602.59     73.64 o 
  24   4   0       84.29      137.79     69.64 o 
  25   4   0       48.32      -32.45     60.52 o 
  26   4   0      159.46      344.01     94.06 o 
  27   4   0      953.40      632.78    108.03 o 
  28   4   0      425.77      252.23     96.98 o 
   1   5   0     2289.22     1907.74     27.80 o 
   2   5   0       47.26       61.77     12.38 o 
   3   5   0     1477.40     2051.22     28.50 o 
   4   5   0      433.99      457.61     14.97 o 
   5   5   0    19718.95    20380.53    129.10 o 
   6   5   0   102080.23   114053.82    652.38 o 
   7   5   0      654.28      483.35     23.14 o 
   8   5   0    67690.37    65648.72    450.68 o 
   9   5   0     3042.88     2774.54     45.46 o 
  10   5   0    16891.01    19208.79    152.30 o 
  11   5   0     3089.70     2943.96     53.44 o 
  12   5   0    18928.90    20647.16    218.02 o 
  13   5   0     1219.95     1547.31     50.93 o 
  14   5   0     4224.11     4311.04    123.50 o 
  15   5   0      273.28      234.80     36.03 o 
  16   5   0      936.76     1230.60     68.06 o 
  17   5   0      285.87      443.89     45.16 o 
  18   5   0      116.82      115.65     38.14 o 
  19   5   0     2333.01     1804.49    115.46 o 
  20   5   0     2050.58     1796.31     77.76 o 
  21   5   0     4180.13     4491.16    165.25 o 
  22   5   0     2637.45     2451.93    114.04 o 
  23   5   0      570.12      509.49     62.43 o 
  24   5   0     2684.08     3141.37    134.32 o 
  25   5   0     1792.16     1680.79    108.17 o 
  26   5   0     1292.80     1559.19    138.13 o 
  27   5   0      580.74      730.35    114.77 o 
  28   5   0     1366.15     1315.63    135.80 o 
   0   6   0    29720.75    33064.30    357.09 o 
   1   6   0     8008.00     7654.32     70.99 o 
   2   6   0    21840.24    19661.47    116.57 o 
   3   6   0     7094.43     9545.01     74.14 o 
   4   6   0     1351.59     2046.50     32.21 o 
   5   6   0     1931.30     2614.30     34.92 o 
   6   6   0     1965.78     2065.01     35.25 o 
   7   6   0      799.64      652.52     22.61 o 
   8   6   0     2568.60     2661.99     44.20 o 
   9   6   0     1119.73      972.09     30.61 o 
  10   6   0       26.53      222.08     19.99 o 
  11   6   0     4573.72     5603.94     76.06 o 
  12   6   0     6596.81     7609.71    107.55 o 
  13   6   0     4929.67     4750.04     88.25 o 
  14   6   0     4238.18     3248.35     71.24 o 
  15   6   0      442.84      389.64     44.33 o 
  16   6   0     4889.89     5611.31    110.53 o 
  17   6   0       78.57       48.95     30.06 o 
  18   6   0     5300.83     6183.35    119.18 o 
  19   6   0     2475.25     2894.90     96.21 o 
  20   6   0      924.59      757.23     76.71 o 
  21   6   0      561.99      684.17     71.96 o 
  22   6   0      682.38      963.96     83.14 o 
  23   6   0       94.97      135.00     71.00 o 
  24   6   0      252.05      227.90     57.00 o 
  25   6   0       25.86      -27.80     57.73 o 
  26   6   0       88.07      109.34    106.58 o 
  27   6   0      282.24      256.27     95.91 o 
  28   6   0      143.10       87.61     88.24 o 
   1   7   0     2714.86     2964.13     42.42 o 
   2   7   0    24989.04    22808.32    135.25 o 
   3   7   0      489.25      554.33     18.60 o 
   4   7   0    24136.50    28094.66    176.34 o 
   5   7   0    42219.93    50778.10    294.03 o 
   6   7   0     8417.61     8273.36     86.50 o 
   7   7   0     2578.69     3580.74     55.58 o 
   8   7   0    26648.14    26855.78    186.25 o 
   9   7   0      872.81      995.87     29.75 o 
  10   7   0    16540.69    17152.16    143.78 o 
  11   7   0     1591.07     1798.92     45.28 o 
  12   7   0     1456.35     1359.86     40.35 o 
  13   7   0      538.06      435.05     33.14 o 
  14   7   0     2739.90     3155.48     71.35 o 
  15   7   0      915.23     1016.96     63.56 o 
  16   7   0      206.25      239.77     34.64 o 
  17   7   0     1722.59     1892.63     65.15 o 
  18   7   0       58.13       36.50     50.44 o 
  19   7   0     1336.46     1304.53     87.27 o 
  20   7   0     2192.48     2477.94    112.89 o 
  21   7   0      501.15      370.57     67.80 o 
  22   7   0     1429.63     1331.30     94.97 o 
  23   7   0      222.33      144.42     65.09 o 
  24   7   0      911.15      876.99     86.30 o 
  25   7   0      511.45      564.39     84.88 o 
  26   7   0      743.04      761.20    114.74 o 
  27   7   0       92.48       67.99     87.79 o 
   0   8   0      476.60      174.34     22.01 o 
   1   8   0      226.93      394.55     19.84 o 
   2   8   0        6.82       -2.73     12.69 o 
   3   8   0     7730.93     8186.06     73.36 o 
   4   8   0    13399.78    12074.01     93.33 o 
   5   8   0     3846.51     4113.17     49.23 o 
   6   8   0     4817.73     5166.29     55.39 o 
   7   8   0      145.40       61.28     14.15 o 
   8   8   0      350.43      460.71     23.19 o 
   9   8   0        3.68       84.23     17.99 o 
  10   8   0       31.50      -18.59     16.29 o 
  11   8   0       85.36       38.64     19.59 o 
  12   8   0      465.89      439.65     27.43 o 
  13   8   0      322.03      355.56     33.18 o 
  14   8   0     1878.58     2168.90     55.15 o 
  15   8   0     1541.28     1730.43     58.21 o 
  16   8   0     1956.43     1633.43    133.80 o 
  17   8   0      844.53      971.90     76.83 o 
  18   8   0      795.04      639.18     70.51 o 
  19   8   0      841.20      785.49     78.74 o 
  20   8   0      438.67      781.93     81.43 o 
  21   8   0       10.29      -27.89     54.25 o 
  22   8   0       20.68       32.71     91.95 o 
  23   8   0        6.31      -85.22     56.81 o 
  24   8   0       18.52      -34.38    117.76 o 
  25   8   0       11.18      -26.68     92.91 o 
  26   8   0        0.08       -0.92    128.94 o 
  27   8   0        2.14       68.16     89.91 o 
   1   9   0     2494.02     2603.36     44.02 o 
   2   9   0      620.98      701.73     23.96 o 
   3   9   0     4803.73     5170.69     56.44 o 
   4   9   0      129.37       37.68     13.85 o 
   5   9   0       87.05      177.87     16.11 o 
   6   9   0      921.64      708.25     23.93 o 
   7   9   0      380.44      590.87     29.06 o 
   8   9   0      114.70      140.23     19.07 o 
   9   9   0      613.33      667.38     26.99 o 
  10   9   0     1617.67     1332.35     41.27 o 
  11   9   0       35.00       -0.14     24.42 o 
  12   9   0      318.90      265.52     25.34 o 
  13   9   0     1809.89     1792.71     53.17 o 
  14   9   0      758.71      572.04     44.65 o 
  15   9   0        8.88       45.40     42.38 o 
  16   9   0      406.01      340.72     63.76 o 
  17   9   0      327.32       88.26     54.80 o 
  18   9   0      108.72       24.60     53.93 o 
  19   9   0      731.74      901.89     81.12 o 
  20   9   0      360.84      422.69     71.88 o 
  21   9   0      103.70      152.08     64.23 o 
  22   9   0      198.20      241.09     68.66 o 
  23   9   0        1.42      -18.90     59.66 o 
  24   9   0      425.31      502.53    110.70 o 
  25   9   0       20.52     -100.17     82.65 o 
  26   9   0      218.09      241.41     98.14 o 
   0  10   0      874.58      793.15     37.54 o 
   1  10   0     1525.40     1058.29     31.56 o 
   2  10   0     1006.56     1181.18     32.84 o 
   3  10   0      517.00      388.31     22.55 o 
   4  10   0      190.68      266.73     19.11 o 
   5  10   0       51.10      123.60     17.27 o 
   6  10   0      751.55      401.82     20.98 o 
   7  10   0       62.92       35.85     19.52 o 
   8  10   0     3864.48     3043.44     61.43 o 
   9  10   0     2011.61     1642.44     40.80 o 
  10  10   0     1054.30     1044.51     34.64 o 
  11  10   0       80.74       82.74     30.50 o 
  12  10   0       62.70      170.71     29.23 o 
  13  10   0      455.22      539.18     43.95 o 
  14  10   0      146.07      196.49     48.90 o 
  15  10   0       62.90       96.84     49.41 o 
  16  10   0      135.97      126.83     79.25 o 
  17  10   0        6.51      -85.90     79.88 o 
  18  10   0      106.87       77.47     58.87 o 
  19  10   0      695.37      693.99    101.97 o 
  20  10   0      133.38      101.21     64.56 o 
  21  10   0      588.42      589.95     82.31 o 
  22  10   0       28.29      -27.50     71.05 o 
  23  10   0      188.71      228.22     72.05 o 
  24  10   0      230.14       -4.21    140.86 o 
  25  10   0       53.13     -165.64    141.11 o 
  26  10   0      279.22      169.93    157.51 o 
   1  11   0      201.51      190.88     24.47 o 
   2  11   0     2697.48     2107.76     57.44 o 
   3  11   0     2612.05     2596.66     48.20 o 
   4  11   0     4746.08     6343.02     73.88 o 
   5  11   0     3842.48     3832.59     56.64 o 
   6  11   0     3220.28     2927.51     46.55 o 
   7  11   0     2659.47     3020.38     49.93 o 
   8  11   0        1.24      -11.42     17.82 o 
   9  11   0     5102.36     4667.19     76.88 o 
  10  11   0       13.80       69.30     25.29 o 
  11  11   0       31.10       42.12     28.09 o 
  12  11   0     1716.19     1661.61     80.21 o 
  13  11   0      223.20      385.53     56.97 o 
  14  11   0     1136.83      811.22     65.16 o 
  15  11   0      761.25      598.78     63.30 o 
  16  11   0       91.11       91.59     50.70 o 
  17  11   0     1223.29     1734.82     88.20 o 
  18  11   0     1899.95     1610.89    191.61 o 
  19  11   0      134.70        1.97     58.43 o 
  20  11   0      223.88      305.18     73.75 o 
  21  11   0        5.44       44.14     63.27 o 
  22  11   0      119.20      119.28     70.64 o 
  23  11   0      172.67      -23.61     67.63 o 
  24  11   0       78.67      107.71     94.43 o 
  25  11   0       23.49       81.49    135.64 o 
   0  12   0    11103.88    10657.06    158.94 o 
   1  12   0     2245.06     2517.42     54.45 o 
   2  12   0     1625.46     1963.80     50.87 o 
   3  12   0     5276.53     5051.72     69.25 o 
   4  12   0       37.47      -10.87     19.37 o 
   5  12   0     1916.62     1832.20     43.31 o 
   6  12   0       30.29      -25.59     17.06 o 
   7  12   0      108.79      223.69     27.60 o 
   8  12   0        0.19        8.72     23.15 o 
   9  12   0     1787.16     2018.54     61.98 o 
  10  12   0      667.82      724.39     36.88 o 
  11  12   0     2782.76     2476.26     96.46 o 
  12  12   0       31.93      -14.83     40.96 o 
  13  12   0      528.81      696.27     63.77 o 
  14  12   0     2125.37     2476.13     99.04 o 
  15  12   0      133.72      127.23     53.52 o 
  16  12   0        2.79       48.23     47.70 o 
  17  12   0      497.06      543.26     65.32 o 
  18  12   0      241.67      225.05     71.01 o 
  19  12   0     1131.59     1305.91    103.34 o 
  20  12   0       40.95       24.79     65.03 o 
  21  12   0      830.98      770.24     90.22 o 
  22  12   0        0.14      111.33     69.83 o 
  23  12   0      369.90      314.07     83.39 o 
  24  12   0       58.27      -52.28     92.87 o 
   1  13   0      945.97     1099.07     45.54 o 
   2  13   0      942.67      869.58     35.06 o 
   3  13   0      258.79      229.02     26.85 o 
   4  13   0     4132.47     3365.60     63.68 o 
   5  13   0        8.51        2.95     22.91 o 
   6  13   0     1552.89     1774.36     56.14 o 
   7  13   0      473.02      522.08     34.47 o 
   8  13   0     4914.80     5088.30     90.61 o 
   9  13   0      216.27      253.26     42.30 o 
  10  13   0     7355.69     7691.76    129.34 o 
  11  13   0     2830.17     2158.35     73.59 o 
  12  13   0     3559.09     3092.05     88.91 o 
  13  13   0      186.71      177.16     47.06 o 
  14  13   0      934.01      903.93     64.81 o 
  15  13   0      347.94      436.67     61.81 o 
  16  13   0      137.70       35.55     51.36 o 
  17  13   0      170.76      200.18     77.88 o 
  18  13   0     1122.52     1015.47     81.69 o 
  19  13   0       14.77       36.74     67.93 o 
  20  13   0      682.20      453.60    144.39 o 
  21  13   0      104.37       57.36     70.11 o 
  22  13   0      188.15       63.28     92.24 o 
  23  13   0      473.97      787.70    181.85 o 
   0  14   0     2527.44     2899.41     91.90 o 
   1  14   0        4.43       15.77     20.99 o 
   2  14   0     5969.65     5667.24     85.75 o 
   3  14   0      776.25      597.40     36.28 o 
   4  14   0     2678.78     3002.96     72.88 o 
   5  14   0     5695.29     5932.30     99.41 o 
   6  14   0      310.76      440.68     38.99 o 
   7  14   0       15.14       14.55     30.18 o 
   8  14   0      291.53      204.97     41.95 o 
   9  14   0     1306.07     1469.92     64.59 o 
  10  14   0     1721.74     1624.56     69.38 o 
  11  14   0      740.85      760.26     55.34 o 
  12  14   0     2193.52     2176.33     79.13 o 
  13  14   0      347.81      216.47     46.02 o 
  14  14   0     1592.29     1184.01     73.79 o 
  15  14   0      584.67      508.32     59.09 o 
  16  14   0     2196.01     2519.19     96.31 o 
  17  14   0     1361.11     1410.71     80.20 o 
  18  14   0      829.57     1270.67     79.02 o 
  19  14   0     1235.80      963.36     74.86 o 
  20  14   0      261.65      271.47     79.53 o 
  21  14   0      796.32      711.08     82.16 o 
  22  14   0       75.34      -34.22     62.42 o 
   1  15   0        4.55      -14.05     20.24 o 
   2  15   0     1558.28     1485.78     55.03 o 
   3  15   0     1083.16     1518.43     73.37 o 
   4  15   0     1118.62     1313.54     54.20 o 
   5  15   0      615.80      669.65     50.12 o 
   6  15   0    13297.32    12753.83    154.25 o 
   7  15   0      176.37       67.59     38.34 o 
   8  15   0     6027.50     5180.65    110.06 o 
   9  15   0      916.51     1143.47     62.17 o 
  10  15   0     5554.22     5630.87    147.32 o 
  11  15   0     1623.02     1625.60     71.51 o 
  12  15   0     3265.80     3681.90    102.88 o 
  13  15   0      777.28      566.32     56.01 o 
  14  15   0      729.47      707.53     66.08 o 
  15  15   0      153.95       47.51     48.08 o 
  16  15   0       11.60       18.34     49.34 o 
  17  15   0       16.61       79.64     47.95 o 
  18  15   0      139.49      179.91     55.20 o 
  19  15   0       47.00       61.60     50.45 o 
  20  15   0      331.64      276.53     72.09 o 
  21  15   0      195.71      272.78    121.70 o 
   0  16   0     8842.25     8288.39    213.31 o 
   1  16   0     1482.47     2212.13     83.05 o 
   2  16   0     5858.94     5858.59    103.05 o 
   3  16   0      732.33      983.41     50.33 o 
   4  16   0     4943.40     5286.05     99.97 o 
   5  16   0        2.62       15.08     32.49 o 
   6  16   0     3580.99     3610.71    113.10 o 
   7  16   0      454.52      645.49     53.87 o 
   8  16   0       11.49       10.22     42.29 o 
   9  16   0       21.02       -5.66     40.14 o 
  10  16   0     2469.09     2451.01     85.43 o 
  11  16   0       18.28       15.45     42.72 o 
  12  16   0     3043.99     3348.48    100.17 o 
  13  16   0       81.73       79.93     44.48 o 
  14  16   0     2691.12     3665.70    117.61 o 
  15  16   0     1527.54     1105.65     79.61 o 
  16  16   0     2601.94     2636.09    105.89 o 
  17  16   0     1193.05     1360.50     84.49 o 
  18  16   0     1301.37     1132.01     82.83 o 
  19  16   0      884.15      879.60     77.96 o 
  20  16   0      907.46     1126.30     98.57 o 
   1  17   0       17.49      -28.01     33.41 o 
   2  17   0     2376.37     1868.90     97.88 o 
   3  17   0       12.33        7.03     34.88 o 
   4  17   0     1959.06     2068.70     76.65 o 
   5  17   0       38.95      -29.36     38.24 o 
   6  17   0     7960.66     7951.85    142.52 o 
   7  17   0      119.83       99.63     43.83 o 
   8  17   0     7538.80     8002.09    145.08 o 
   9  17   0      965.27      657.13     57.64 o 
  10  17   0     6354.87     6263.47    132.73 o 
  11  17   0      888.06      838.03     62.33 o 
  12  17   0     2623.94     1934.77     87.84 o 
  13  17   0     1097.43     1023.67     67.76 o 
  14  17   0      665.86      539.48     66.28 o 
  15  17   0       25.33       32.10     60.14 o 
  16  17   0       29.99       -1.75     52.57 o 
  17  17   0       17.50       37.44     54.37 o 
  18  17   0       68.13       61.52     56.63 o 
  19  17   0        0.23      -16.30     66.77 o 
   0  18   0     8739.70     9203.60    398.48 o 
   1  18   0        0.30      162.13     37.12 o 
   2  18   0    11027.95    10369.11    163.03 o 
   3  18   0      504.25      360.53     57.99 o 
   4  18   0     7160.81     6686.27    149.77 o 
   5  18   0      498.22      653.58     56.19 o 
   6  18   0     1684.48     1192.09     66.89 o 
   7  18   0      416.18      519.53     56.05 o 
   8  18   0       36.27       17.74     41.44 o 
   9  18   0       16.29       35.24     42.40 o 
  10  18   0     1275.12     1336.20     73.28 o 
  11  18   0        0.40       18.74     43.75 o 
  12  18   0     1860.79     1925.03     85.05 o 
  13  18   0       58.48       87.80     47.91 o 
  14  18   0     3348.02     3590.52    121.17 o 
  15  18   0      278.88       71.52     56.68 o 
  16  18   0     3115.23     3697.45    131.64 o 
  17  18   0      948.50      645.68     77.21 o 
   1  19   0      682.80      853.83     71.75 o 
   2  19   0     1260.11     1235.70     78.41 o 
   3  19   0        0.95       25.24     50.50 o 
   4  19   0     6270.60     6242.58    151.59 o 
   5  19   0      225.93      143.22     55.39 o 
   6  19   0     3032.00     2794.19    106.60 o 
   7  19   0       11.93       36.48     43.99 o 
   8  19   0     6355.60     6818.20    164.58 o 
   9  19   0       99.56       50.81     46.13 o 
  10  19   0     4228.91     4486.06    123.55 o 
  11  19   0     1092.68     1116.45     73.24 o 
  12  19   0     1111.68     1124.34     73.76 o 
  13  19   0      542.97      409.31     60.26 o 
  14  19   0      553.52      615.03     65.58 o 
  15  19   0      324.06      573.10     73.85 o 
   0  20   0     6202.39     6189.07    286.44 o 
   1  20   0       37.23      127.12     65.00 o 
   2  20   0     4257.53     4031.02    125.20 o 
   3  20   0      166.66      350.53     82.35 o 
   4  20   0     3106.23     3594.85    143.94 o 
   5  20   0      123.46       10.57     51.35 o 
   6  20   0     1832.76     1947.26     95.63 o 
   7  20   0        2.36       98.98     54.62 o 
   8  20   0       46.38      -10.74     50.05 o 
   9  20   0      141.90      219.45     59.04 o 
  10  20   0      300.42      331.11     56.22 o 
  11  20   0        4.62      -61.16     49.81 o 
  12  20   0     1642.32     1934.26     98.58 o 
  13  20   0       16.08       -1.75     49.07 o 
   1  21   0      175.88       38.67     65.04 o 
   2  21   0      717.40     1040.24     94.43 o 
   3  21   0        3.13      -36.42     50.33 o 
   4  21   0     1782.31     1902.47    112.98 o 
   5  21   0       55.74      201.54     60.93 o 
   6  21   0     2430.95     1925.23     98.83 o 
   7  21   0      119.03       47.36     58.15 o 
   8  21   0     2431.12     2705.63    113.23 o 
   9  21   0       75.25       83.24     61.69 o 
  10  21   0     1527.08     1540.84     95.75 o 
   0  22   0     2492.13     2383.22    181.41 o 
   1  22   0       18.42      -90.09     60.06 o 
   2  22   0     2291.78     2544.59    129.68 o 
   3  22   0        0.30      101.99     69.79 o 
   4  22   0     3048.77     3417.93    147.63 o 
   5  22   0       35.19       89.17     57.87 o 
 -29   1   1      233.87      539.10    152.04 o 
 -28   1   1        3.08      -75.03    109.81 o 
 -27   1   1      188.99      171.51     66.03 o 
 -26   1   1       32.79      -16.91     43.58 o 
 -25   1   1       77.74      154.03     48.00 o 
 -24   1   1       92.45      126.52     39.41 o 
 -23   1   1        2.91      -10.53     35.66 o 
 -22   1   1       17.47       -3.30     35.42 o 
 -21   1   1      242.60      336.51     45.60 o 
 -20   1   1       21.63        0.98     34.13 o 
 -19   1   1       16.32        8.09     35.64 o 
 -18   1   1      104.77      106.76     33.83 o 
 -17   1   1     3200.67     2858.40     84.45 o 
 -16   1   1       24.76       26.49     40.79 o 
 -15   1   1      267.97      230.00     50.72 o 
 -14   1   1      213.44      531.49     65.83 o 
 -13   1   1       91.83      135.94     39.87 o 
 -12   1   1    13501.87    17174.72    267.71 o 
 -11   1   1     3511.65     2979.20     90.83 o 
 -10   1   1     7830.81     7348.11    190.30 o 
  -8   1   1      180.97      302.59     49.19 o 
  -7   1   1    21139.94    22278.86    426.31 o 
  -6   1   1     6441.30     4510.53    136.14 o 
  -5   1   1     5955.52     6695.24    163.47 o 
  -3   1   1      370.10      336.76     14.24 o 
  -2   1   1     5297.15     4124.78     37.11 o 
   0   1   1     3477.71        0.49      1.98 o 
   1   1   1     2355.04     1932.31     34.08 o 
   2   1   1    13783.88    14081.80    316.14 o 
   3   1   1    13319.23    13392.32    122.10 o 
   4   1   1    12290.04    14423.90    152.97 o 
   5   1   1    13322.71    16225.45    173.82 o 
   6   1   1    38914.72    44507.48    430.36 o 
   7   1   1     6377.63     4468.12     90.63 o 
   8   1   1      102.67       76.45     25.46 o 
   9   1   1      845.03     1014.81     55.90 o 
  10   1   1      107.53       86.23     30.00 o 
  11   1   1     2312.22     3275.45    129.93 o 
  12   1   1     1671.23     1304.11     77.10 o 
  13   1   1      214.46       52.64     29.25 o 
  14   1   1      458.20      159.97     39.10 o 
  15   1   1     4625.05     3849.58    100.12 o 
  16   1   1      150.66      250.39     69.46 o 
  17   1   1      397.93      490.47     49.67 o 
  18   1   1      656.16      742.02     59.44 o 
  19   1   1       26.80        4.88     40.68 o 
  20   1   1      793.76     1014.61     71.32 o 
  21   1   1       20.18      -38.41     56.60 o 
  22   1   1       89.90      255.83     44.04 o 
  23   1   1      357.63      222.91     42.38 o 
  24   1   1      125.29       -0.67     43.66 o 
  25   1   1       88.67       85.42     48.49 o 
  26   1   1      130.24       78.61     49.42 o 
  27   1   1        0.37       15.86     59.10 o 
  28   1   1       15.64       48.50     64.52 o 
  29   1   1       56.41      137.13    133.66 o 
 -29   2   1        2.27      219.12    133.16 o 
 -28   2   1      145.61      135.34     83.90 o 
 -27   2   1      162.37      140.75     87.70 o 
 -26   2   1       40.18       34.28     50.83 o 
 -25   2   1      947.43      916.94     73.78 o 
 -24   2   1      753.77      717.26     66.10 o 
 -23   2   1     1471.48     1128.25     75.26 o 
 -22   2   1     1151.81     1266.17     63.61 o 
 -21   2   1     1716.46     1857.46     88.21 o 
 -20   2   1      139.99      118.04     36.33 o 
 -19   2   1      408.00      401.77     47.92 o 
 -18   2   1      217.86      168.07     46.97 o 
 -17   2   1      403.17      226.57     44.62 o 
 -16   2   1     1218.09     1409.33     69.28 o 
 -15   2   1      333.31      249.42     42.96 o 
 -14   2   1     1821.82     2204.32    134.73 o 
 -13   2   1      228.81      253.62     36.25 o 
 -12   2   1     1464.61     1764.28     67.33 o 
 -11   2   1      555.83      295.99     33.10 o 
 -10   2   1     2911.86     3425.38     76.89 o 
  -9   2   1       63.02      252.03     35.46 o 
  -8   2   1    22766.97    25692.88    276.50 o 
  -7   2   1     2103.70     1857.96     50.77 o 
  -6   2   1     2517.92     2604.85     85.77 o 
  -5   2   1    72448.27    80566.55    651.80 o 
  -4   2   1   434505.28   487927.75   3190.47 o 
  -3   2   1    10730.46    11743.14     73.99 o 
  -2   2   1       10.21       99.53      5.51 o 
  -1   2   1     7836.06     9506.19     66.04 o 
   0   2   1     5283.34     7048.57     50.99 o 
   1   2   1     1433.88     1893.18     21.20 o 
   2   2   1     7244.90     8268.59     66.56 o 
   3   2   1    12054.12    11181.98     86.76 o 
   4   2   1    16350.06    18775.56    151.20 o 
   5   2   1      188.42       26.59     21.79 o 
   6   2   1        0.15       -7.43     12.07 o 
   7   2   1     2308.10     1490.10     68.07 o 
   8   2   1    52440.52    58073.76    684.12 o 
   9   2   1      362.76      236.01     32.03 o 
  10   2   1     7615.56     8160.65    150.02 o 
  11   2   1     1110.98      833.39     50.93 o 
  12   2   1    14911.42    16738.16    259.63 o 
  13   2   1     6999.09     6796.60    225.08 o 
  14   2   1    12157.62    14273.41    558.47 o 
  15   2   1      446.34      557.27     79.12 o 
  16   2   1     3177.92     2669.98     95.52 o 
  17   2   1      708.77      566.02     52.53 o 
  18   2   1     1798.68     2296.42     95.47 o 
  19   2   1        0.22      -48.90     40.22 o 
  20   2   1      364.77      573.76     60.30 o 
  21   2   1       12.79      -21.12     37.24 o 
  22   2   1     1650.32     1007.05     79.96 o 
  23   2   1       26.35       10.72     41.43 o 
  24   2   1      421.32      311.39     55.51 o 
  25   2   1       41.87       40.16     47.61 o 
  26   2   1      739.19      972.60     89.72 o 
  27   2   1       32.56       14.30     61.80 o 
  28   2   1     1296.31     1164.93    123.79 o 
  29   2   1      273.71      144.60     87.81 o 
 -29   3   1     1051.40     1318.04    130.87 o 
 -28   3   1        6.21       29.48     74.91 o 
 -27   3   1     1003.76      861.18    135.40 o 
 -26   3   1       22.00       67.65     61.92 o 
 -25   3   1      235.97      232.28     56.99 o 
 -24   3   1      314.03      244.43     48.56 o 
 -23   3   1       71.20       60.88     54.72 o 
 -22   3   1      251.06      309.91     46.59 o 
 -21   3   1       88.74       33.65     38.35 o 
 -20   3   1      247.57      274.80     58.29 o 
 -19   3   1     1852.95     1882.96     74.76 o 
 -18   3   1      516.25      616.43     64.22 o 
 -17   3   1     7007.41     6524.39    140.49 o 
 -16   3   1      175.57      194.14     82.88 o 
 -15   3   1    12080.27    13233.45    419.61 o 
 -14   3   1     5934.60     5740.48    119.34 o 
 -13   3   1      448.58      312.38     93.19 o 
 -12   3   1    13879.42    18422.08    271.38 o 
 -11   3   1    13362.56    15855.41    204.75 o 
 -10   3   1      787.98      523.06     35.99 o 
  -9   3   1       43.71        6.99     21.13 o 
  -8   3   1   103136.99   117020.91    946.06 o 
  -7   3   1      488.93      715.61     27.19 o 
  -6   3   1     1414.89      393.89     17.52 o 
  -5   3   1      157.89       94.71     12.56 o 
  -4   3   1    14962.04    11413.50     80.84 o 
  -3   3   1    39899.13    47855.45    283.52 o 
  -2   3   1   110887.95   104565.70    562.77 o 
  -1   3   1     2432.46     3191.34     26.50 o 
   0   3   1    19089.75    19387.98    116.39 o 
   1   3   1     4502.55     3150.43     38.10 o 
   2   3   1    11987.93    16543.93    115.77 o 
   3   3   1       10.86       22.09     12.72 o 
   4   3   1    73986.60    78866.55    481.93 o 
   5   3   1       38.81       39.60     10.61 o 
   6   3   1    15790.52    17381.86    150.33 o 
   7   3   1     1668.14     1467.26     60.25 o 
   8   3   1     4831.71     4102.15    110.44 o 
   9   3   1     4418.86     6055.40    100.08 o 
  10   3   1      143.08       53.58     18.10 o 
  11   3   1     1378.00     1350.92     56.14 o 
  12   3   1     2547.26     2608.06    101.89 o 
  13   3   1        0.92       18.75     28.16 o 
  14   3   1     3484.04     3463.89    111.43 o 
  15   3   1       55.51      218.88     81.73 o 
  16   3   1     4194.89     4575.16    136.38 o 
  17   3   1       47.24      -42.44     41.07 o 
  18   3   1     3568.87     3465.02    121.99 o 
  19   3   1      102.95       67.04     35.96 o 
  20   3   1     5812.03     5941.38    113.79 o 
  21   3   1       18.46      -20.17     37.95 o 
  22   3   1     1835.90     1821.08     87.51 o 
  23   3   1      606.46      661.81     54.50 o 
  24   3   1      863.54      815.94     79.79 o 
  25   3   1       12.71      -21.38     54.09 o 
  26   3   1      347.69      520.57    156.51 o 
  27   3   1        5.16      -68.17     69.54 o 
  28   3   1       25.05      160.78     90.24 o 
  29   3   1       46.96       32.79     82.34 o 
 -28   4   1       59.52      -32.36     78.79 o 
 -27   4   1      330.07      335.88     97.87 o 
 -26   4   1       20.11      -82.05     56.27 o 
 -25   4   1     2023.60     2312.64    101.13 o 
 -24   4   1      144.65      361.31     58.45 o 
 -23   4   1     3109.20     3393.68    112.58 o 
 -22   4   1      712.12      584.74     61.10 o 
 -21   4   1     6673.27     5923.62    133.71 o 
 -20   4   1     2071.29     1817.55     67.21 o 
 -19   4   1     2322.59     2214.29     86.87 o 
 -18   4   1      541.81      344.66     44.18 o 
 -17   4   1     1187.65     1307.89     61.17 o 
 -16   4   1      811.00     1303.06     69.77 o 
 -15   4   1       14.50       26.90     30.42 o 
 -14   4   1     1572.20     2148.33     75.81 o 
 -13   4   1     1323.84     1489.39     55.60 o 
 -12   4   1      259.79      465.38     34.67 o 
 -11   4   1       94.14       48.74     24.06 o 
 -10   4   1      107.85      161.85     25.71 o 
  -9   4   1     4846.09     3923.38     71.19 o 
  -8   4   1    45041.09    48522.04    343.56 o 
  -7   4   1    31026.76    35838.14    260.16 o 
  -6   4   1     6364.76     9800.50    104.50 o 
  -5   4   1     2825.36     2964.91     32.66 o 
  -4   4   1     3100.77     4077.66     48.33 o 
  -3   4   1    49919.00    53498.36    250.19 o 
  -2   4   1    40267.61    45508.38    221.24 o 
  -1   4   1      922.33      833.46     18.48 o 
   0   4   1     6404.86     7782.50     60.18 o 
   1   4   1     5037.98     6830.66     61.73 o 
   2   4   1      156.08      153.87     13.35 o 
   3   4   1     6016.48     4293.08     49.88 o 
   4   4   1       90.84      112.48     12.91 o 
   5   4   1     7056.56     4518.80     46.05 o 
   6   4   1    35481.81    35116.49    233.72 o 
   7   4   1    11266.89    12117.38    108.05 o 
   8   4   1    27816.21    30966.39    231.13 o 
   9   4   1    14922.75    17802.17    150.10 o 
  10   4   1    15770.84    18097.85    155.08 o 
  11   4   1    14482.36    13809.94    141.86 o 
  12   4   1    16960.80    14733.68    197.98 o 
  13   4   1        8.96        6.82     28.37 o 
  14   4   1    17186.21    16880.92    226.51 o 
  15   4   1      199.59      234.16     40.30 o 
  16   4   1     6151.92     7143.42    159.86 o 
  17   4   1      247.73      116.58     40.02 o 
  18   4   1      363.85      313.26     42.29 o 
  19   4   1      564.47      763.58     49.41 o 
  20   4   1     1013.68      798.31     63.32 o 
  21   4   1       14.18      -27.96     35.52 o 
  22   4   1     1334.20     1441.28     67.30 o 
  23   4   1      881.66     1071.28     99.18 o 
  24   4   1     2571.05     2294.22    210.17 o 
  25   4   1       74.18       81.20     76.30 o 
  26   4   1     1432.30      950.29    116.19 o 
  27   4   1      111.09       27.93     77.86 o 
  28   4   1     1881.87     1970.47    152.39 o 
 -28   5   1        1.25       18.66     80.92 o 
 -27   5   1     1759.07     1645.10    144.31 o 
 -26   5   1        4.95      -63.57     58.91 o 
 -25   5   1     2196.32     2354.12    103.15 o 
 -24   5   1      461.52      394.77     60.67 o 
 -23   5   1      300.31      377.73     74.69 o 
 -22   5   1      416.16      470.06     70.61 o 
 -21   5   1       90.52      332.65     65.17 o 
 -20   5   1      203.04      192.00     47.51 o 
 -19   5   1      430.37      247.01     44.16 o 
 -18   5   1        1.03      -15.55     33.01 o 
 -17   5   1     3285.65     3409.88    101.65 o 
 -16   5   1      541.58      503.33     43.76 o 
 -15   5   1     7422.00     7915.81    144.86 o 
 -14   5   1     1109.48     1436.64     56.99 o 
 -13   5   1    17907.17    16141.02    193.00 o 
 -12   5   1     5457.29     6074.98    102.64 o 
 -11   5   1    12168.43    14556.91    178.36 o 
 -10   5   1     5114.34     5562.08     74.96 o 
  -9   5   1     6065.93     5792.29     64.48 o 
  -8   5   1     6699.66     7222.94     71.77 o 
  -7   5   1     8848.76    11461.42     95.38 o 
  -6   5   1     6425.83     7128.06     76.57 o 
  -5   5   1       51.53        7.90     10.80 o 
  -4   5   1      597.39      864.27     20.90 o 
  -3   5   1      732.35      886.13     16.87 o 
  -2   5   1       26.54       66.79     11.19 o 
  -1   5   1      136.83      126.89     21.98 o 
   0   5   1    48015.89    49477.28    280.61 o 
   1   5   1    40469.24    45314.37    258.91 o 
   2   5   1     8359.21    10117.86     81.08 o 
   3   5   1      314.19      312.61     22.29 o 
   4   5   1    20871.61    18725.22    121.56 o 
   5   5   1    23915.58    26570.34    163.34 o 
   6   5   1    50375.28    57942.55    345.37 o 
   7   5   1     6210.42     7878.27     76.73 o 
   8   5   1    23898.50    28038.27    215.14 o 
   9   5   1     6778.19     5544.58     71.85 o 
  10   5   1    10605.20     9286.15     98.55 o 
  11   5   1      537.72      202.01     27.22 o 
  12   5   1     2701.40     2307.69     55.05 o 
  13   5   1      347.88      599.59     38.45 o 
  14   5   1     5635.24     6000.47     96.43 o 
  15   5   1      127.19       22.20     26.73 o 
  16   5   1     1947.51     1712.65     59.95 o 
  17   5   1      140.43       98.60     32.34 o 
  18   5   1     4333.33     4467.59    121.11 o 
  19   5   1       69.67       56.75     38.20 o 
  20   5   1    13830.36    13944.10    180.72 o 
  21   5   1      584.39      591.14     46.08 o 
  22   5   1     5561.21     5673.32    121.24 o 
  23   5   1        0.31      -17.60     44.94 o 
  24   5   1     1577.11     2418.67    153.19 o 
  25   5   1      146.54      214.75     89.14 o 
  26   5   1      332.43      457.96    100.10 o 
  27   5   1       57.51      -21.39     75.18 o 
  28   5   1        7.51      -77.01     77.29 o 
 -28   6   1       22.99      -37.52     84.18 o 
 -27   6   1      432.36      392.17    103.04 o 
 -26   6   1       62.86      108.26     68.23 o 
 -25   6   1     2914.28     2864.95    113.32 o 
 -24   6   1        1.40      -43.82     55.25 o 
 -23   6   1     6158.16     5719.23    169.24 o 
 -22   6   1      458.16      773.08     79.81 o 
 -21   6   1    10470.45    10050.90    213.29 o 
 -20   6   1     2945.39     2940.47    122.37 o 
 -19   6   1    15634.24    17362.77    282.92 o 
 -18   6   1        4.52      -54.86     36.57 o 
 -17   6   1     4440.03     4582.68     91.48 o 
 -16   6   1      783.00      612.79     61.13 o 
 -15   6   1       17.19      -17.41     26.43 o 
 -14   6   1     1328.10     1670.78     72.66 o 
 -13   6   1       13.51       31.74     23.46 o 
 -12   6   1      844.75      360.51     44.60 o 
 -11   6   1    13107.05    14591.29    140.02 o 
 -10   6   1      399.02      115.51     17.12 o 
  -9   6   1     9116.12     9698.54     90.41 o 
  -8   6   1     2676.47     1776.83     35.12 o 
  -7   6   1    30594.28    31403.60    205.20 o 
  -6   6   1    88684.20    98666.09    572.44 o 
  -5   6   1    68069.01    74055.80    412.96 o 
  -4   6   1    87797.01    93856.35    463.92 o 
  -3   6   1     4250.35     5685.08     46.91 o 
  -2   6   1     7037.29     6921.31     59.30 o 
  -1   6   1    13221.77    11135.54     79.75 o 
   0   6   1    39494.71    46784.58    271.30 o 
   1   6   1    22732.69    24641.86    156.53 o 
   2   6   1     1062.19     1510.01     31.51 o 
   3   6   1     3705.48     3975.40     47.66 o 
   4   6   1     3671.56     3559.62     44.15 o 
   5   6   1      148.23      353.41     16.99 o 
   6   6   1    21146.13    25762.87    163.70 o 
   7   6   1     8747.10     9301.45     83.45 o 
   8   6   1    42292.34    38878.32    250.89 o 
   9   6   1     1055.01     1167.01     39.97 o 
  10   6   1    19298.17    21602.80    170.34 o 
  11   6   1     3625.34     4440.34     63.91 o 
  12   6   1    20316.22    22689.16    182.28 o 
  13   6   1     5456.76     5333.36    104.54 o 
  14   6   1    20638.13    20704.77    209.97 o 
  15   6   1      762.42      994.62     46.66 o 
  16   6   1     5356.96     5119.16     94.87 o 
  17   6   1        3.71       37.54     37.09 o 
  18   6   1     1467.02     1979.47     67.71 o 
  19   6   1      102.30       -2.85     33.61 o 
  20   6   1       33.18       85.22     44.30 o 
  21   6   1      166.11      146.61     57.12 o 
  22   6   1      201.76      107.07     76.31 o 
  23   6   1      165.87      169.57     64.40 o 
  24   6   1     1698.28     1238.59    122.23 o 
  25   6   1      101.18      -10.19     74.54 o 
  26   6   1     2714.13     3185.71    333.64 o 
  27   6   1      232.41       83.66    176.39 o 
  28   6   1     2664.06     3105.76    189.25 o 
 -27   7   1     3185.41     3529.30    199.07 o 
 -26   7   1       77.02      -24.15     77.72 o 
 -25   7   1     1364.65     1280.12    101.54 o 
 -24   7   1      300.92      279.44     71.13 o 
 -23   7   1       38.88       12.66     68.80 o 
 -22   7   1       63.45      -62.40     51.91 o 
 -21   7   1       33.13       39.06     55.49 o 
 -20   7   1     1130.73     1220.81     94.86 o 
 -19   7   1     2056.75     2905.61    179.66 o 
 -18   7   1      807.19      786.13     73.70 o 
 -17   7   1     8243.97     8500.93    181.66 o 
 -16   7   1     2614.05     2817.96     71.64 o 
 -15   7   1     8570.01     7058.78    157.24 o 
 -14   7   1     5866.13     6184.87     96.72 o 
 -13   7   1    17006.48    20034.79    184.50 o 
 -12   7   1     9914.07    10135.21    112.89 o 
 -11   7   1    10254.46     8522.82     89.32 o 
 -10   7   1    19704.56    20725.19    163.19 o 
  -9   7   1    25341.56    26732.46    196.54 o 
  -8   7   1     1946.86     1687.99     41.64 o 
  -7   7   1     2200.94     2101.87     36.55 o 
  -6   7   1     1133.01     1411.98     29.46 o 
  -5   7   1     1101.25      897.70     20.69 o 
  -4   7   1     1943.94     2669.88     32.67 o 
  -3   7   1    20031.47    20152.34    128.73 o 
  -2   7   1    12216.57    16684.15    111.25 o 
  -1   7   1     2276.78     2484.07     35.15 o 
   0   7   1     9436.43     9903.10     82.35 o 
   1   7   1     1580.32     1695.45     44.62 o 
   2   7   1    20382.83    22309.10    157.22 o 
   3   7   1    14848.48    15819.88    121.11 o 
   4   7   1    92663.16   102415.72    560.62 o 
   5   7   1    10806.59    13047.93     99.46 o 
   6   7   1    60792.02    67995.88    385.29 o 
   7   7   1    19280.50    18811.66    131.83 o 
   8   7   1    22013.41    23240.34    205.11 o 
   9   7   1     2124.49     2548.69     44.94 o 
  10   7   1     6148.00     7989.97     88.10 o 
  11   7   1     1414.62     1286.89     46.80 o 
  12   7   1      284.52      307.97     36.87 o 
  13   7   1     1361.71     1749.75     46.63 o 
  14   7   1     2030.55     2178.83     53.28 o 
  15   7   1     1944.61     2819.00    107.94 o 
  16   7   1     7617.78     7212.59    115.24 o 
  17   7   1      351.29      410.11     39.88 o 
  18   7   1    14818.91    15099.61    200.53 o 
  19   7   1        1.21      -18.42     48.09 o 
  20   7   1    18163.48    18590.86    299.50 o 
  21   7   1        4.68      -44.98     52.12 o 
  22   7   1     5090.82     5798.38    194.36 o 
  23   7   1      111.79       34.53     64.72 o 
  24   7   1     2519.98     2185.80    151.94 o 
  25   7   1      339.71      229.05     92.04 o 
  26   7   1      776.93     1352.87    133.15 o 
  27   7   1        0.37       18.75     79.51 o 
 -27   8   1      622.40      663.25    122.48 o 
 -26   8   1        0.82       70.19     91.33 o 
 -25   8   1     4175.84     4514.92    165.76 o 
 -24   8   1       35.36       70.59     72.62 o 
 -23   8   1     6651.64     6687.54    188.87 o 
 -22   8   1      444.62      465.91     74.33 o 
 -21   8   1     9242.59     9605.84    216.86 o 
 -20   8   1     1057.73     1058.13    102.20 o 
 -19   8   1    11674.57    10454.48    225.43 o 
 -18   8   1      901.01      661.98     74.12 o 
 -17   8   1     7221.65     7239.64    224.54 o 
 -16   8   1     2816.56     3592.32    140.77 o 
 -15   8   1      931.69      621.94     65.19 o 
 -14   8   1     1615.90     1742.18     76.48 o 
 -13   8   1     1492.70     1507.95     46.23 o 
 -12   8   1        7.75       13.32     23.77 o 
 -11   8   1     9704.33    10050.56    100.32 o 
 -10   8   1     1405.22     1563.11     51.15 o 
  -9   8   1    19918.33    20943.24    177.80 o 
  -8   8   1    11611.92    12940.23    107.43 o 
  -7   8   1     4057.64     4222.35     52.03 o 
  -6   8   1     8041.35     6472.13     58.22 o 
  -5   8   1    45259.73    46914.96    252.08 o 
  -4   8   1    40322.64    47027.98    252.56 o 
  -3   8   1    38978.60    38914.45    226.37 o 
  -2   8   1    64181.57    67708.02    367.41 o 
  -1   8   1     1164.04     1172.39     30.14 o 
   0   8   1    10655.56     9889.19     91.68 o 
   1   8   1     7767.34     7930.76     70.27 o 
   2   8   1     8737.14     9558.88     87.84 o 
   3   8   1      514.36      706.63     25.17 o 
   4   8   1        3.68       10.40     13.95 o 
   5   8   1      531.59      156.53     16.65 o 
   6   8   1     9118.83     8351.03     76.75 o 
   7   8   1     1054.30      397.15     24.13 o 
   8   8   1    13146.21    14034.18    118.58 o 
   9   8   1    11250.72    10337.55     98.18 o 
  10   8   1    26148.37    28638.93    217.29 o 
  11   8   1     2289.77     2840.45     55.33 o 
  12   8   1    40882.50    41836.32    301.71 o 
  13   8   1      884.53      868.68     35.64 o 
  14   8   1    12361.84    13735.71    136.44 o 
  15   8   1      246.79      200.45     28.47 o 
  16   8   1     6339.73     6757.01    119.71 o 
  17   8   1        5.66      -60.75     40.50 o 
  18   8   1     1868.64     1922.26    229.75 o 
  19   8   1      929.94      801.77     77.94 o 
  20   8   1       17.22      140.54     59.67 o 
  21   8   1      529.03      566.92     73.70 o 
  22   8   1      954.06      762.71     81.43 o 
  23   8   1        4.37       13.70     74.99 o 
  24   8   1     1453.99     1837.44    146.84 o 
  25   8   1       84.09       79.88     89.68 o 
  26   8   1     2916.87     3167.88    238.00 o 
  27   8   1      152.99      141.18    101.86 o 
 -26   9   1        0.22       35.54     94.27 o 
 -25   9   1     1321.01     1134.77    133.37 o 
 -24   9   1       15.14      -73.73    158.15 o 
 -23   9   1      122.46      140.92     69.27 o 
 -22   9   1       21.14       48.02    123.01 o 
 -21   9   1        0.34       21.75     58.82 o 
 -20   9   1      599.21      490.97     74.25 o 
 -19   9   1     2166.94     2177.40    202.29 o 
 -18   9   1     1281.35     1130.76     87.28 o 
 -17   9   1    10363.24    10839.17    220.44 o 
 -16   9   1     3578.49     4226.21    139.13 o 
 -15   9   1    10162.48     9864.94    173.04 o 
 -14   9   1     4245.10     4689.47    118.97 o 
 -13   9   1    31513.53    33187.20    312.09 o 
 -12   9   1    11250.67     9854.03    116.83 o 
 -11   9   1    19785.53    18492.07    155.70 o 
 -10   9   1     6394.71     7302.81     78.09 o 
  -9   9   1     7355.23     7660.82     78.98 o 
  -8   9   1    17010.05    19914.50    151.66 o 
  -7   9   1     1267.54     1230.37     30.40 o 
  -6   9   1     1913.56     1298.29     29.38 o 
  -5   9   1        3.83       12.78     14.11 o 
  -4   9   1     1908.75     1943.61     39.31 o 
  -3   9   1     1429.14     1740.69     33.61 o 
  -2   9   1     7096.02     6323.34     63.16 o 
  -1   9   1    25525.71    25787.77    176.22 o 
   0   9   1    17120.29    21730.06    164.22 o 
   1   9   1    15525.33    16156.39    117.22 o 
   2   9   1    36235.51    33938.03    218.34 o 
   3   9   1    24280.42    22291.71    156.86 o 
   4   9   1    20816.36    21177.20    149.98 o 
   5   9   1     4272.75     4761.88     57.39 o 
   6   9   1    29610.75    30864.87    201.38 o 
   7   9   1     6348.32     6331.85     67.74 o 
   8   9   1    15532.54    14557.52    115.48 o 
   9   9   1      378.81      614.00     28.08 o 
  10   9   1     4128.54     4841.71     67.32 o 
  11   9   1       86.56       56.71     20.89 o 
  12   9   1      923.80     1143.52     39.90 o 
  13   9   1      318.75      111.91     25.16 o 
  14   9   1     1614.03     1600.34     59.36 o 
  15   9   1     2774.15     2219.38     63.03 o 
  16   9   1    11158.80    11962.14    200.02 o 
  17   9   1     1300.20     1424.08     95.46 o 
  18   9   1    13984.05    14346.43    257.98 o 
  19   9   1      265.38      423.95     68.89 o 
  20   9   1     9281.77     8395.97    223.44 o 
  21   9   1       58.51      -37.58     58.98 o 
  22   9   1     7720.98     7855.21    200.86 o 
  23   9   1        0.44     -112.91    135.15 o 
  24   9   1     3612.28     4298.86    308.06 o 
  25   9   1       74.10      -46.68     78.16 o 
  26   9   1     1023.41     1249.64    195.76 o 
 -26  10   1       59.33      -47.15     90.73 o 
 -25  10   1     2820.72     3007.98    184.37 o 
 -24  10   1      146.53      140.68     70.72 o 
 -23  10   1     5253.14     5644.98    343.05 o 
 -22  10   1      702.37      760.86     87.17 o 
 -21  10   1     7966.85     7957.83    227.56 o 
 -20  10   1      475.68      450.45    128.07 o 
 -19  10   1     8115.18     7575.18    199.91 o 
 -18  10   1     2262.43     2948.08    163.33 o 
 -17  10   1     4079.69     3820.65    182.41 o 
 -16  10   1     1364.58     1165.94     74.17 o 
 -15  10   1     1002.20     1235.07     77.02 o 
 -14  10   1      427.06      543.43     60.15 o 
 -13  10   1      205.82      243.53     58.81 o 
 -12  10   1      285.56      412.92     51.47 o 
 -11  10   1     4763.92     5087.66     81.44 o 
 -10  10   1     4602.93     4652.36     72.65 o 
  -9  10   1     5979.15     6151.55     78.45 o 
  -8  10   1     8057.09     8546.74    105.04 o 
  -7  10   1    29496.85    32328.26    199.10 o 
  -6  10   1    13580.33    14402.66    107.61 o 
  -5  10   1    31807.35    30997.88    204.95 o 
  -4  10   1    21302.60    19778.05    138.22 o 
  -3  10   1     2912.85     3030.87     45.12 o 
  -2  10   1     9895.98    10810.40     98.37 o 
  -1  10   1    12374.17    11696.70    103.30 o 
   0  10   1    17652.22    17342.38    143.71 o 
   1  10   1       48.40        4.32     16.46 o 
   2  10   1     3660.64     3651.77     53.93 o 
   3  10   1      870.45     1259.67     35.68 o 
   4  10   1       33.55      -11.20     14.76 o 
   5  10   1      623.37      448.82     25.01 o 
   6  10   1    10547.39    12380.96    105.50 o 
   7  10   1     6768.15     6860.03     73.71 o 
   8  10   1    24046.03    23135.93    164.98 o 
   9  10   1     4575.01     5083.97     84.79 o 
  10  10   1    14838.57    14889.20    132.64 o 
  11  10   1     4928.89     4695.49     68.68 o 
  12  10   1    18977.38    18189.20    182.89 o 
  13  10   1     1758.37     1905.85     58.47 o 
  14  10   1    11138.68    10857.48    135.01 o 
  15  10   1      949.60     1144.43     69.57 o 
  16  10   1     8144.63     9785.33    185.53 o 
  17  10   1      469.43      497.12     80.40 o 
  18  10   1      520.47      470.74     70.29 o 
  19  10   1       32.36       61.41     58.52 o 
  20  10   1       41.30       32.70     61.27 o 
  21  10   1      167.59       88.78     66.17 o 
  22  10   1     1182.64     1086.39     96.24 o 
  23  10   1       45.19      -55.12    113.78 o 
  24  10   1     1557.91     1747.97    221.10 o 
  25  10   1      142.90      171.42    140.12 o 
  26  10   1     3344.71     3432.64    201.37 o 
 -25  11   1     1878.54     1828.02    160.91 o 
 -24  11   1        8.35       -3.21     70.45 o 
 -23  11   1      333.44      459.91     83.73 o 
 -22  11   1       32.52      -72.11     78.01 o 
 -21  11   1       44.50       17.07     94.23 o 
 -20  11   1      347.77      197.08     73.60 o 
 -19  11   1     1497.24     1595.52    105.20 o 
 -18  11   1     1091.34     1027.07     89.38 o 
 -17  11   1     4448.93     3890.80    142.21 o 
 -16  11   1     1853.44     1822.88     94.16 o 
 -15  11   1    12556.99    12675.76    211.45 o 
 -14  11   1     8424.05     9134.02    248.64 o 
 -13  11   1    16680.02    15796.85    232.98 o 
 -12  11   1    10705.60    11756.39    193.20 o 
 -11  11   1    12476.29    13876.46    170.87 o 
 -10  11   1      692.99      778.90     37.94 o 
  -9  11   1    15437.99    14388.74    134.62 o 
  -8  11   1     5716.17     4877.53     71.94 o 
  -7  11   1     1541.97     1840.67     39.72 o 
  -6  11   1       26.91       61.86     24.12 o 
  -5  11   1       60.71       -3.28     21.51 o 
  -4  11   1      711.27      960.94     31.60 o 
  -3  11   1     3025.15     3738.14     60.30 o 
  -2  11   1     1456.91     1654.26     40.72 o 
  -1  11   1     9318.56     9134.58     92.14 o 
   0  11   1    20790.25    19920.45    163.25 o 
   1  11   1    17214.64    17492.83    139.48 o 
   2  11   1    29901.88    32140.15    232.45 o 
   3  11   1    12542.68    12664.15    112.01 o 
   4  11   1    14069.98    13856.09    112.22 o 
   5  11   1    12490.62    12966.00    107.57 o 
   6  11   1    17388.51    17874.62    137.44 o 
   7  11   1      887.88     1167.53     34.71 o 
   8  11   1    11206.36    10639.61     99.38 o 
   9  11   1      332.95      313.52     26.58 o 
  10  11   1      831.79      742.88     38.19 o 
  11  11   1      549.51      787.27     42.61 o 
  12  11   1      382.36      516.73     48.16 o 
  13  11   1      673.85      736.80     62.06 o 
  14  11   1     4979.90     5851.32    177.14 o 
  15  11   1        0.19      -63.89     44.50 o 
  16  11   1     9244.43     8824.92    201.20 o 
  17  11   1      434.71      437.87     58.88 o 
  18  11   1     6070.77     5513.14    233.39 o 
  19  11   1      507.49      518.20     77.93 o 
  20  11   1     7488.10     8573.34    213.01 o 
  21  11   1        0.23        3.00     70.74 o 
  22  11   1     3785.50     3718.71    153.14 o 
  23  11   1       71.65      113.37     90.78 o 
  24  11   1     2224.74     2046.58    235.02 o 
  25  11   1        4.09     -102.35    113.78 o 
 -24  12   1      378.30      426.60     77.46 o 
 -23  12   1     2556.68     2211.72    143.74 o 
 -22  12   1      608.04      901.10    134.86 o 
 -21  12   1     4039.59     3739.84    167.60 o 
 -20  12   1     1628.24     2017.20    119.35 o 
 -19  12   1     4452.96     5117.12    173.11 o 
 -18  12   1      541.02      695.67     84.25 o 
 -17  12   1     3901.17     3996.65    213.36 o 
 -16  12   1      261.82      174.82     56.17 o 
 -15  12   1     4300.00     3907.91    110.09 o 
 -14  12   1      438.47      365.92     50.82 o 
 -13  12   1      280.87      310.01     48.42 o 
 -12  12   1     1914.54     2432.51     86.33 o 
 -11  12   1     1497.70     1481.40     63.11 o 
 -10  12   1     1965.21     1862.73     84.29 o 
  -9  12   1     6976.69     7331.60    104.28 o 
  -8  12   1     6398.21     5978.84     82.86 o 
  -7  12   1     3682.41     2952.01     67.53 o 
  -6  12   1     4475.74     5217.58     86.02 o 
  -5  12   1    19551.45    18846.15    160.84 o 
  -4  12   1     9055.16     8988.20    100.49 o 
  -3  12   1    11159.58    12538.12    123.27 o 
  -2  12   1    17000.07    17067.35    142.32 o 
  -1  12   1    11634.31    11079.41    107.17 o 
   0  12   1     7939.32     8310.53    117.44 o 
   1  12   1     2549.75     2254.26     49.99 o 
   2  12   1     1362.90     1096.43     38.95 o 
   3  12   1      142.76      232.39     25.67 o 
   4  12   1       11.28       -5.08     26.99 o 
   5  12   1      387.93      146.03     21.18 o 
   6  12   1     1339.21     1035.37     34.86 o 
   7  12   1     4131.65     3448.92     76.24 o 
   8  12   1     9927.12    10122.64    120.88 o 
   9  12   1       70.44      168.73     30.40 o 
  10  12   1    11791.32    11967.71    135.23 o 
  11  12   1     4464.67     4631.99     83.98 o 
  12  12   1    12886.29    13525.92    189.86 o 
  13  12   1     1632.03     2146.58    103.06 o 
  14  12   1     9446.01     9668.35    181.65 o 
  15  12   1     1029.03     1002.67     72.12 o 
  16  12   1     3667.92     3307.79    119.55 o 
  17  12   1       31.92      -25.74     46.96 o 
  18  12   1     2326.27     2423.77    102.39 o 
  19  12   1       21.22       32.69     62.01 o 
  20  12   1      215.69      104.70     89.21 o 
  21  12   1       64.02       75.53     71.25 o 
  22  12   1      418.52      646.66    115.76 o 
  23  12   1       28.87      -18.34    115.27 o 
  24  12   1     1469.01     1472.21    212.16 o 
 -23  13   1      989.30     1207.54     98.18 o 
 -22  13   1        4.90       -4.41     58.96 o 
 -21  13   1        4.85      -70.07     46.71 o 
 -20  13   1       53.10      142.08     61.64 o 
 -19  13   1      943.46     1030.43     84.57 o 
 -18  13   1      358.02      573.22     78.22 o 
 -17  13   1     2837.34     2662.28    105.53 o 
 -16  13   1      618.62      899.27     66.16 o 
 -15  13   1     6375.73     6406.41    139.25 o 
 -14  13   1     2808.51     2524.07     92.71 o 
 -13  13   1     9177.63     9448.69    188.72 o 
 -12  13   1     1562.69     2085.91     74.73 o 
 -11  13   1     6735.80     6859.94    123.73 o 
 -10  13   1     2305.30     2079.78     71.86 o 
  -9  13   1    10758.21    10575.34    152.11 o 
  -8  13   1     1285.29     1264.80     59.31 o 
  -7  13   1     1525.56     1454.75     52.86 o 
  -6  13   1      424.27      467.83     46.04 o 
  -5  13   1      103.62      102.80     29.51 o 
  -4  13   1      187.10      131.26     25.19 o 
  -3  13   1     3085.47     2585.36     57.74 o 
  -2  13   1     8785.60     9680.19    124.42 o 
  -1  13   1      856.30     1078.75     38.14 o 
   0  13   1     9436.36     9157.74    106.02 o 
   1  13   1     4560.34     4596.83     72.53 o 
   2  13   1     5832.13     7146.84     92.37 o 
   3  13   1    16562.00    17800.51    159.08 o 
   4  13   1    21208.05    20634.70    164.61 o 
   5  13   1     2986.31     2703.88     51.69 o 
   6  13   1     6350.91     6067.47     87.86 o 
   7  13   1     2728.06     2537.57     60.26 o 
   8  13   1     3676.47     3742.75     75.20 o 
   9  13   1      829.18     1182.07     45.43 o 
  10  13   1      176.55      100.28     32.80 o 
  11  13   1      956.24      996.94     62.68 o 
  12  13   1       91.17      103.36     47.45 o 
  13  13   1     1267.86     1520.76     74.23 o 
  14  13   1     1115.31     1585.00     85.62 o 
  15  13   1      539.58      874.01     73.15 o 
  16  13   1     5002.07     5403.29    176.06 o 
  17  13   1      177.98      243.48     58.08 o 
  18  13   1     4153.15     4563.55    139.88 o 
  19  13   1       79.30       44.46     65.64 o 
  20  13   1     3248.40     3399.03    150.03 o 
  21  13   1      280.15      434.23     83.46 o 
  22  13   1     2457.08     2686.77    247.69 o 
  23  13   1       54.90     -137.84     91.89 o 
 -22  14   1      337.36      337.49     74.79 o 
 -21  14   1     1354.61     1500.90    109.87 o 
 -20  14   1      724.82      962.98     86.95 o 
 -19  14   1     1812.10     1746.76    100.90 o 
 -18  14   1      231.82      306.33     57.09 o 
 -17  14   1     3008.79     3445.81    112.97 o 
 -16  14   1      834.91      892.16     69.09 o 
 -15  14   1     1440.17     1543.46     80.98 o 
 -14  14   1      190.41      362.13     55.25 o 
 -13  14   1      319.87      387.38     54.58 o 
 -12  14   1     3325.10     3352.26     95.40 o 
 -11  14   1       12.09      -33.31     35.83 o 
 -10  14   1     1346.42     1601.05     71.42 o 
  -9  14   1     1434.86     1450.79     65.69 o 
  -8  14   1     2873.72     3241.98     89.40 o 
  -7  14   1     3171.92     3349.58     89.49 o 
  -6  14   1     3790.87     3924.92     82.12 o 
  -5  14   1     8285.86     8971.79    133.05 o 
  -4  14   1     3585.97     3265.83     76.44 o 
  -3  14   1     3885.96     3185.36     89.02 o 
  -2  14   1     4336.05     4540.05     76.77 o 
  -1  14   1     7092.92     6928.24     97.54 o 
   0  14   1     7252.27     7169.38    100.89 o 
   1  14   1     5248.81     5551.39     79.85 o 
   2  14   1      682.07      871.40     40.08 o 
   3  14   1     2479.56     2467.71     81.38 o 
   4  14   1       92.16      -32.21     21.47 o 
   5  14   1        9.68       63.34     31.91 o 
   6  14   1      979.66      804.32     45.27 o 
   7  14   1      227.74      248.54     31.99 o 
   8  14   1     6146.74     7157.83    100.87 o 
   9  14   1      496.00      432.05     46.82 o 
  10  14   1     3221.05     3469.70     92.80 o 
  11  14   1      385.69      576.31     52.14 o 
  12  14   1    10258.19     9612.47    153.37 o 
  13  14   1      527.47      767.01     57.36 o 
  14  14   1     5738.27     5575.02    224.40 o 
  15  14   1     1166.13     1394.68     88.54 o 
  16  14   1     3231.36     3335.47    123.81 o 
  17  14   1      295.88      291.09     62.46 o 
  18  14   1     1020.56      941.28     96.24 o 
  19  14   1      189.38      149.69     57.91 o 
  20  14   1      145.06      193.00     76.15 o 
  21  14   1        5.22      104.31     72.26 o 
  22  14   1      392.26      486.55    119.50 o 
 -21  15   1        1.42      -29.78     61.12 o 
 -20  15   1       89.23      100.48     60.92 o 
 -19  15   1      307.27      210.34     58.19 o 
 -18  15   1      501.28      409.78     62.04 o 
 -17  15   1     1332.02     1499.59    110.60 o 
 -16  15   1     1362.06     1467.84     84.60 o 
 -15  15   1      856.05      840.36     68.42 o 
 -14  15   1      654.25      666.76     63.75 o 
 -13  15   1     4652.46     4350.68    123.80 o 
 -12  15   1      844.76      922.16     61.44 o 
 -11  15   1     3506.86     3608.12     99.07 o 
 -10  15   1     1810.41     1471.93     68.54 o 
  -9  15   1      406.92      260.01     45.60 o 
  -8  15   1      339.50      361.11     47.74 o 
  -7  15   1     2376.50     3031.48     88.50 o 
  -6  15   1       47.56       90.67     40.10 o 
  -5  15   1      631.30      721.44     46.35 o 
  -4  15   1      197.62       76.93     33.42 o 
  -3  15   1      494.51      406.24     39.19 o 
  -2  15   1     1608.78     1802.83     61.26 o 
  -1  15   1      769.24      662.66     43.52 o 
   0  15   1     5713.98     6267.45    101.79 o 
   1  15   1     2644.70     2434.76     57.59 o 
   2  15   1     5094.71     4534.14     79.69 o 
   3  15   1     2575.53     2652.27     82.87 o 
   4  15   1     1711.45     1673.75     59.47 o 
   5  15   1      576.60      794.56     46.92 o 
   6  15   1     3561.72     3127.96     78.50 o 
   7  15   1     2723.93     2458.33     71.84 o 
   8  15   1     1634.98     1490.22     65.86 o 
   9  15   1      501.67      621.18     52.40 o 
  10  15   1      196.70       82.68     40.56 o 
  11  15   1     1771.61     1949.44     76.62 o 
  12  15   1        6.18      -55.12     38.19 o 
  13  15   1      140.27       62.46     43.31 o 
  14  15   1     2049.40     2168.53     91.94 o 
  15  15   1       21.75       51.97     48.69 o 
  16  15   1     1834.75     1844.82     89.33 o 
  17  15   1       45.68      141.65     52.80 o 
  18  15   1     1820.62     1896.20     93.76 o 
  19  15   1       27.68      108.36     54.12 o 
  20  15   1     2199.48     2137.79    115.73 o 
  21  15   1       44.33       52.91     63.59 o 
 -20  16   1       13.12       18.42     64.34 o 
 -19  16   1     1322.56     1400.49     89.95 o 
 -18  16   1      379.55      774.93     73.95 o 
 -17  16   1      710.91      762.35     94.88 o 
 -16  16   1        7.54       -5.90     66.18 o 
 -15  16   1      598.85      809.60     71.46 o 
 -14  16   1       39.70       94.63     60.50 o 
 -13  16   1      422.10      413.88     55.67 o 
 -12  16   1      287.99      323.89     50.09 o 
 -11  16   1      299.98      238.58     48.86 o 
 -10  16   1     2272.23     2095.25     81.60 o 
  -9  16   1      163.26      185.99     47.27 o 
  -8  16   1     2428.68     2646.06     87.96 o 
  -7  16   1      768.62      774.23     72.12 o 
  -6  16   1     2449.40     2270.73     80.40 o 
  -5  16   1     1229.12     1155.47     61.92 o 
  -4  16   1     2488.69     2779.67     75.80 o 
  -3  16   1      656.37      669.58     58.00 o 
  -2  16   1     1764.20     1740.36     60.91 o 
  -1  16   1     2548.79     3219.75     79.79 o 
   0  16   1     2774.79     2308.42     76.11 o 
   1  16   1      205.57      172.57     41.58 o 
   2  16   1      783.57     1077.65     57.98 o 
   3  16   1      103.49       70.64     33.44 o 
   4  16   1     1616.71     1284.08     72.77 o 
   5  16   1      239.06      285.24     37.92 o 
   6  16   1      197.73      172.59     37.36 o 
   7  16   1        9.41       20.87     37.65 o 
   8  16   1     3717.92     3255.28    102.26 o 
   9  16   1      573.17      690.98     56.61 o 
  10  16   1     1806.39     2041.77     79.36 o 
  11  16   1      184.21      210.58     48.28 o 
  12  16   1     2621.66     2455.07     86.83 o 
  13  16   1      333.52      292.68     51.72 o 
  14  16   1     1254.08     1190.30     78.07 o 
  15  16   1      833.69     1003.25     75.80 o 
  16  16   1     1087.68     1219.45    112.50 o 
  17  16   1      640.79      668.32     70.55 o 
  18  16   1      198.36       97.66     56.23 o 
  19  16   1      120.16       10.24     53.49 o 
  20  16   1       26.40       22.67     62.59 o 
 -19  17   1        4.56      120.22     61.27 o 
 -18  17   1      419.11      527.70     72.75 o 
 -17  17   1       54.05      -77.67     51.78 o 
 -16  17   1      396.24      279.85     73.95 o 
 -15  17   1      235.02      266.30     60.20 o 
 -14  17   1      729.48      651.91     68.24 o 
 -13  17   1      150.32       91.52     47.76 o 
 -12  17   1      635.77      899.70     66.26 o 
 -11  17   1      592.12      477.62     55.33 o 
 -10  17   1        4.60      110.54     45.90 o 
  -9  17   1      706.45      835.02     67.55 o 
  -8  17   1      856.90      761.98     59.66 o 
  -7  17   1     1651.96     2035.39     80.83 o 
  -6  17   1      191.75      292.22     55.69 o 
  -5  17   1      338.65      146.94     43.87 o 
  -4  17   1       78.85      124.14     42.14 o 
  -3  17   1      329.81      313.62     47.25 o 
  -2  17   1       11.52      -48.75     32.50 o 
  -1  17   1      673.78      713.82     54.00 o 
   0  17   1     1157.25      957.21     67.51 o 
   1  17   1       61.37       53.06     38.31 o 
   2  17   1        8.80      -10.61     25.52 o 
   3  17   1     2818.17     2423.90     89.37 o 
   4  17   1     3018.37     3786.91     88.70 o 
   5  17   1      241.73      339.14     47.44 o 
   6  17   1      849.67      641.65     54.95 o 
   7  17   1      639.04      830.07     59.58 o 
   8  17   1        1.33      -40.49     38.16 o 
   9  17   1      890.02      746.42     60.02 o 
  10  17   1      448.35      253.56     49.76 o 
  11  17   1      367.64      283.42     49.76 o 
  12  17   1       16.26      -42.68     41.20 o 
  13  17   1      287.13      424.79     54.63 o 
  14  17   1        1.34      -49.91     44.11 o 
  15  17   1       71.10      -22.27     49.58 o 
  16  17   1      708.84      864.97     76.39 o 
  17  17   1      232.35      262.63     62.78 o 
  18  17   1     1023.67     1353.58     90.08 o 
  19  17   1       12.43       54.35     59.10 o 
 -17  18   1      306.44      337.59     69.45 o 
 -16  18   1      134.33      109.85     57.77 o 
 -15  18   1      145.55      117.88     56.17 o 
 -14  18   1      843.03     1061.79     81.07 o 
 -13  18   1        4.74      -16.14     44.81 o 
 -12  18   1      530.97      603.67     69.11 o 
 -11  18   1      153.20       88.67     47.99 o 
 -10  18   1      647.91      799.30     62.74 o 
  -9  18   1        7.59       24.30     44.36 o 
  -8  18   1      570.27      716.96     60.20 o 
  -7  18   1        0.68      -24.47     40.30 o 
  -6  18   1        1.78       23.34     42.02 o 
  -5  18   1      336.63      333.53     65.40 o 
  -4  18   1      316.36      644.16     56.39 o 
  -3  18   1     1369.46     1694.94     84.94 o 
  -2  18   1      149.09      176.21     51.54 o 
  -1  18   1       70.42       -6.21     39.16 o 
   0  18   1      386.47      420.78     57.50 o 
   1  18   1      222.59      440.99     50.39 o 
   2  18   1      942.30      857.04     68.16 o 
   3  18   1      110.89      130.62     45.34 o 
   4  18   1      342.09      282.85     55.67 o 
   5  18   1        5.93        6.03     45.76 o 
   6  18   1      312.81      426.61     53.17 o 
   7  18   1       37.47       20.34     42.75 o 
   8  18   1      131.19       29.08     42.99 o 
   9  18   1       90.00      107.63     45.26 o 
  10  18   1      445.51      390.23     53.67 o 
  11  18   1      238.10      173.12     49.19 o 
  12  18   1      212.73      379.22     55.67 o 
  13  18   1      104.35       17.08     47.71 o 
  14  18   1       51.57       19.37     46.83 o 
  15  18   1      523.39      531.12     69.70 o 
  16  18   1       25.07      -85.90     64.45 o 
  17  18   1      140.90      171.75     63.87 o 
 -15  19   1        0.05       16.83     56.77 o 
 -14  19   1       11.61       68.44     57.86 o 
 -13  19   1        7.92        8.86     49.11 o 
 -12  19   1       28.03      -32.78     44.75 o 
 -11  19   1        8.55      -38.48     42.40 o 
 -10  19   1       11.00       94.64     47.15 o 
  -9  19   1        3.87      -35.05     43.22 o 
  -8  19   1       73.04      117.01     46.26 o 
  -7  19   1       91.51       96.12     45.84 o 
  -6  19   1      383.66      256.12     50.74 o 
  -5  19   1      278.60      542.92     64.56 o 
  -4  19   1      178.07      183.70     56.85 o 
  -3  19   1      148.21      289.39     58.68 o 
  -2  19   1       10.19      -13.89     48.50 o 
  -1  19   1      384.70      343.13     82.85 o 
   0  19   1      342.85      481.92     62.45 o 
   1  19   1        3.47      -18.97     36.00 o 
   2  19   1       13.61      -39.15     46.03 o 
   3  19   1        0.14        8.89     51.02 o 
   4  19   1       32.75        3.73     50.59 o 
   5  19   1      108.15       91.40     53.95 o 
   6  19   1       43.78       36.39     49.53 o 
   7  19   1      233.78      122.13     53.67 o 
   8  19   1       15.97        2.14     44.26 o 
   9  19   1      331.46      362.04     54.93 o 
  10  19   1      205.88      296.08     53.34 o 
  11  19   1      427.65      793.33     66.38 o 
  12  19   1        1.84       26.21     46.32 o 
  13  19   1       43.71      115.11     53.17 o 
  14  19   1       27.57       -0.98     48.08 o 
  15  19   1        0.41      106.69     59.86 o 
 -13  20   1       55.09       24.06     52.35 o 
 -12  20   1       66.96       18.97     49.13 o 
 -11  20   1      158.09      336.23     66.11 o 
 -10  20   1      240.16      306.95     58.32 o 
  -9  20   1      461.11      737.43     66.28 o 
  -8  20   1       52.91      206.05     57.77 o 
  -7  20   1        7.17       89.41     53.68 o 
  -6  20   1        6.00       37.34     52.23 o 
  -5  20   1       16.80      108.12     61.93 o 
  -4  20   1       84.01       34.42     69.18 o 
  -3  20   1        0.40       -5.97     49.82 o 
  -2  20   1      875.71     1014.65     94.02 o 
  -1  20   1      415.03      458.78     62.37 o 
   0  20   1      247.66       89.95     70.79 o 
   1  20   1      344.43      508.00     77.49 o 
   2  20   1      271.67      204.02     69.80 o 
   3  20   1      237.74      338.75     65.53 o 
   4  20   1      175.21      136.76     57.73 o 
   5  20   1      389.03      372.55     62.97 o 
   6  20   1        2.20      104.43     55.19 o 
   7  20   1      110.11      125.21     76.22 o 
   8  20   1        0.20      -41.80     49.16 o 
   9  20   1       97.96      107.47     54.84 o 
  10  20   1      332.68      373.12     64.07 o 
  11  20   1       13.14       51.36     49.34 o 
  12  20   1       34.23       81.36     57.29 o 
  13  20   1        3.23       -9.69     50.23 o 
 -10  21   1      392.96      452.89     70.42 o 
  -9  21   1       19.50       53.90     56.77 o 
  -8  21   1      554.76      721.57     92.03 o 
  -7  21   1      137.22      258.57     88.27 o 
  -6  21   1      305.41      496.95     70.83 o 
  -5  21   1      471.92      658.55     82.75 o 
  -4  21   1      131.96       94.96     56.86 o 
  -3  21   1      508.91      603.22     71.68 o 
  -2  21   1       77.37       82.43     55.74 o 
  -1  21   1      604.54      800.45     88.43 o 
   0  21   1      109.54      100.70     68.84 o 
   1  21   1      490.01      551.38     82.27 o 
   2  21   1      187.27       63.41     83.98 o 
   3  21   1       77.18      -34.93     60.72 o 
   4  21   1      376.95      236.64     76.01 o 
   5  21   1        0.83      -56.73     50.76 o 
   6  21   1      119.90       81.85     55.35 o 
   7  21   1       77.35       47.84     56.51 o 
   8  21   1       69.08       27.90     56.47 o 
   9  21   1      311.62      514.14     71.69 o 
  10  21   1      135.36      114.73     60.03 o 
  -5  22   1       59.02       27.74     59.87 o 
  -4  22   1     1024.30     1003.95     83.83 o 
  -3  22   1       64.55      -28.11     64.01 o 
  -2  22   1      784.02      686.99     91.90 o 
  -1  22   1       32.19      168.91     73.74 o 
   0  22   1     1008.20     1212.01    102.34 o 
   1  22   1      370.71      358.10     78.40 o 
   2  22   1      288.59      416.93     81.75 o 
   3  22   1      288.81      310.01     79.18 o 
   4  22   1        0.47      -18.62     69.43 o 
   5  22   1      537.03      460.36     97.82 o 
 -28   0   2      520.40      598.22    146.57 o 
 -27   0   2     5902.58     5891.39    221.64 o 
 -26   0   2      203.30      422.65     89.19 o 
 -25   0   2     7687.69     8129.85    193.30 o 
 -24   0   2     4749.49     4322.29    140.34 o 
 -23   0   2     5107.90     5091.61    248.57 o 
 -22   0   2     2440.87     2598.20    110.18 o 
 -21   0   2     2211.01     2218.28    151.59 o 
 -20   0   2       15.98      116.61     71.55 o 
 -19   0   2     2931.47     2452.45    134.40 o 
 -18   0   2      121.12       59.71     56.89 o 
 -17   0   2     3628.67     3244.92    123.69 o 
 -16   0   2      842.16      525.68     88.44 o 
 -15   0   2    18113.52    21215.08    489.91 o 
 -14   0   2     1971.63     1214.83    106.33 o 
 -13   0   2    37329.23    42034.65    795.98 o 
 -12   0   2     1639.73     2796.84    143.10 o 
 -11   0   2    41713.75    37840.13    707.04 o 
 -10   0   2     1632.65     1658.53    100.37 o 
  -9   0   2     5031.43     5884.35    177.38 o 
  -8   0   2     4194.61     5083.91    155.52 o 
  -7   0   2     6045.06     6377.24    166.95 o 
  -6   0   2     3540.11     4298.86    126.20 o 
  -5   0   2    14896.09    15587.37    211.32 o 
  -4   0   2     1332.27      494.50     71.05 o 
  -3   0   2     1988.70     4014.51     68.25 o 
  -2   0   2     3286.54     5028.84     63.83 o 
  -1   0   2      165.84      133.03     13.30 o 
   0   0   2     2947.57     3991.85     65.47 o 
   1   0   2    72486.70    81769.34    652.13 o 
   2   0   2    12509.04    10593.30    101.73 o 
   3   0   2    15237.49    12607.02    119.73 o 
   4   0   2    85638.54    88845.27   1000.31 o 
   5   0   2    93491.04    91411.24   1034.57 o 
   6   0   2    76953.22    91980.85   1466.24 o 
   7   0   2    11764.38    12105.58    263.83 o 
   8   0   2    64533.72    73621.25   1207.88 o 
   9   0   2    13361.42     9449.35    236.51 o 
  10   0   2     6889.22     7077.32    203.22 o 
  11   0   2    17839.29    17239.17    379.11 o 
  12   0   2     2906.07     2491.77    129.18 o 
  13   0   2     2669.19     4291.41    174.40 o 
  14   0   2       10.80      250.42     73.54 o 
  15   0   2      948.25      703.06     88.94 o 
  16   0   2       55.74       39.91     47.06 o 
  17   0   2      557.67      401.38     58.72 o 
  18   0   2     4472.18     3943.80    176.88 o 
  19   0   2     2371.34     2175.27    110.14 o 
  20   0   2     9063.14     7601.56    195.70 o 
  21   0   2     6038.80     5794.42    224.09 o 
  22   0   2     7791.22     9465.95    230.97 o 
  23   0   2     1057.62     1064.28    133.16 o 
  24   0   2     7461.11     6611.76    293.15 o 
  25   0   2      237.96      489.97     84.89 o 
  26   0   2     3111.17     3826.93    178.37 o 
  27   0   2      662.79      672.61    100.62 o 
  28   0   2      577.01      658.52    104.84 o 
  29   0   2       81.87       65.09    119.74 o 
 -29   1   2      547.46      695.11    162.97 o 
 -28   1   2       53.96      -88.44    102.85 o 
 -27   1   2        5.55       54.42     82.27 o 
 -26   1   2      318.67      496.59     65.41 o 
 -25   1   2     1901.73     2043.83    111.72 o 
 -24   1   2      247.49      215.34     46.97 o 
 -23   1   2     4903.84     4921.51    116.97 o 
 -22   1   2       87.61      208.03     41.07 o 
 -21   1   2    11429.66    11588.83    164.93 o 
 -20   1   2      314.31      330.97     65.17 o 
 -19   1   2    22552.29    22441.62    269.28 o 
 -18   1   2     2107.89     2821.64     96.82 o 
 -17   1   2    19381.11    19370.88    284.71 o 
 -16   1   2     1546.65     2395.17     86.94 o 
 -15   1   2    38142.95    39802.89    466.73 o 
 -14   1   2      991.31     1416.80     63.12 o 
 -13   1   2    18041.21    18574.26    526.18 o 
 -12   1   2      647.59      858.79     58.91 o 
 -11   1   2     1577.07     1494.01     97.39 o 
 -10   1   2     5684.39     6821.09    141.29 o 
  -9   1   2     9948.89    11889.72    194.29 o 
  -8   1   2      638.97     1244.32     59.18 o 
  -7   1   2    12723.34    14228.21    265.08 o 
  -6   1   2     8232.30     9616.92    124.40 o 
  -5   1   2    56853.91    64463.24    608.82 o 
  -4   1   2    28565.34    28801.08    247.62 o 
  -3   1   2    72017.66    79493.97    525.52 o 
  -2   1   2     1218.26     1379.92     14.89 o 
  -1   1   2   144689.50   168807.23   1168.72 o 
   0   1   2   106699.02   114943.66    591.08 o 
   1   1   2   196767.61   216269.22   1238.97 o 
   2   1   2      439.58      694.33      9.43 o 
   3   1   2    42163.73    48291.17    252.48 o 
   4   1   2    26725.90    29766.14    192.27 o 
   5   1   2      797.04      810.50     28.97 o 
   6   1   2     2049.06     2117.50     44.12 o 
   7   1   2      826.77     1212.03     38.42 o 
   8   1   2     5020.42     4676.46     72.11 o 
   9   1   2     2515.91     1797.73     55.38 o 
  10   1   2     4795.44     3807.04     80.36 o 
  11   1   2     2134.45     2879.15     74.81 o 
  12   1   2    25423.23    28408.45    320.70 o 
  13   1   2     7830.54     6735.39    123.26 o 
  14   1   2    42270.76    46570.35    494.32 o 
  15   1   2    31241.87    29752.51    349.88 o 
  16   1   2    24686.64    24960.93    321.47 o 
  17   1   2    14786.90    16287.07    288.59 o 
  18   1   2     9160.85    10551.77    184.62 o 
  19   1   2     7037.04     6821.56    149.48 o 
  20   1   2     5351.64     5138.98    144.73 o 
  21   1   2     1891.12     2204.24     98.82 o 
  22   1   2      181.38      332.30     49.48 o 
  23   1   2      287.96      270.63     70.04 o 
  24   1   2      728.85      927.77     92.68 o 
  25   1   2      134.50      117.77     56.94 o 
  26   1   2     2869.35     2791.50    118.62 o 
  27   1   2       50.98       68.09     52.53 o 
  28   1   2     2993.67     2595.40    290.72 o 
  29   1   2      756.08      956.62    158.96 o 
 -29   2   2     2348.47     2333.77    235.02 o 
 -28   2   2      980.27     1267.50    187.81 o 
 -27   2   2     4814.31     5107.41    146.22 o 
 -26   2   2     1119.72     1368.47     84.16 o 
 -25   2   2     7341.87     7178.01    161.34 o 
 -24   2   2     1204.05     1127.05     82.04 o 
 -23   2   2     3484.55     3336.66    110.06 o 
 -22   2   2     2937.46     3435.75     93.77 o 
 -21   2   2     3443.52     3937.77     97.28 o 
 -20   2   2      286.29      323.37     45.38 o 
 -19   2   2      826.27      911.29     57.50 o 
 -18   2   2       46.98      109.61     37.63 o 
 -17   2   2     1669.48     2162.13     74.76 o 
 -16   2   2     1003.85     1255.70     56.10 o 
 -15   2   2     9643.70     9962.54    144.97 o 
 -14   2   2       74.19        2.71     24.73 o 
 -13   2   2    37424.58    36082.82    343.84 o 
 -12   2   2     1466.26      986.99     42.15 o 
 -11   2   2    35885.44    40651.09    368.15 o 
 -10   2   2    17809.82    19944.76    202.03 o 
  -9   2   2    53120.35    50532.64    433.71 o 
  -8   2   2     5215.72     6062.62     98.65 o 
  -7   2   2    80726.84    83434.99    998.42 o 
  -6   2   2     1610.72     2097.70     60.82 o 
  -5   2   2     7586.19     9388.83    103.98 o 
  -4   2   2      856.60      776.25     23.14 o 
  -3   2   2     6680.94     9302.80     63.82 o 
  -2   2   2        0.74       41.56      5.14 o 
  -1   2   2      443.21      889.77     12.69 o 
   0   2   2      532.18      153.18      8.94 o 
   1   2   2    25505.78    26238.82    170.05 o 
   2   2   2     1355.55     1726.72     24.17 o 
   3   2   2   100912.91   107412.27    653.57 o 
   4   2   2    47298.48    48031.31    281.03 o 
   5   2   2    27797.31    32876.57    231.21 o 
   6   2   2    16568.86    19267.53    147.55 o 
   7   2   2    78923.45    81623.34    594.49 o 
   8   2   2    27816.82    28090.68    256.07 o 
   9   2   2    10916.54    11573.48    152.45 o 
  10   2   2     4312.87     4580.82     88.87 o 
  11   2   2    24648.18    26604.84    300.20 o 
  12   2   2     6518.55     7473.51    197.76 o 
  13   2   2    13138.38    13339.33    189.21 o 
  14   2   2      137.58      100.78     35.63 o 
  15   2   2      513.63      854.33     55.58 o 
  16   2   2     2594.33     2417.34     85.43 o 
  17   2   2     2232.41     2069.29     85.80 o 
  18   2   2     4791.83     4735.35    122.79 o 
  19   2   2     4904.91     5509.50    136.44 o 
  20   2   2     8656.22     8821.30    259.17 o 
  21   2   2     4991.69     5020.89    134.58 o 
  22   2   2     6708.81     6230.84    155.16 o 
  23   2   2     2690.03     2780.16    139.85 o 
  24   2   2     5669.42     5593.18    163.03 o 
  25   2   2     2597.42     2472.02    143.26 o 
  26   2   2     3058.74     3201.33    298.06 o 
  27   2   2     1887.36     2094.04    138.49 o 
  28   2   2     1118.03     1398.11    181.16 o 
  29   2   2      191.80      147.94     86.06 o 
 -28   3   2      188.54      222.24     88.99 o 
 -27   3   2      241.06      279.55     62.53 o 
 -26   3   2       26.03        3.55     47.82 o 
 -25   3   2      552.24      620.67     68.31 o 
 -24   3   2       10.44      -50.66     59.50 o 
 -23   3   2     5201.14     5261.75    134.43 o 
 -22   3   2     1319.56     1479.69     89.01 o 
 -21   3   2    10360.42     9863.70    167.32 o 
 -20   3   2      932.40     1008.11     78.53 o 
 -19   3   2    13064.28    14332.15    253.73 o 
 -18   3   2       73.25       75.32     44.89 o 
 -17   3   2    18222.22    16308.05    206.27 o 
 -16   3   2     1970.83     2577.94     76.21 o 
 -15   3   2    19074.81    19671.82    224.38 o 
 -14   3   2      702.07     1254.38     50.91 o 
 -13   3   2    20793.58    21551.27    228.83 o 
 -12   3   2     1020.33     1370.76     48.23 o 
 -11   3   2      774.16      718.40     35.46 o 
 -10   3   2       28.33      256.01     27.32 o 
  -9   3   2     4110.74     4995.70     75.56 o 
  -8   3   2       29.49      406.11     23.93 o 
  -7   3   2    24638.02    28461.51    276.25 o 
  -6   3   2      579.99      929.09     37.41 o 
  -5   3   2    17054.64    14902.68    108.33 o 
  -4   3   2     4484.55     3141.48     33.96 o 
  -3   3   2    48466.09    54941.38    376.90 o 
  -2   3   2   121388.22   136655.22    769.09 o 
  -1   3   2    84703.10    88900.70    506.94 o 
   0   3   2     6890.87     7629.07     60.96 o 
   1   3   2    11347.15    13431.13     93.18 o 
   2   3   2    27628.32    28957.07    190.76 o 
   3   3   2    71967.30    91882.38    557.73 o 
   4   3   2     9863.51    10886.93     92.24 o 
   5   3   2     3473.43     2900.06     38.49 o 
   6   3   2      313.20      340.72     18.15 o 
   7   3   2     3198.17     3734.89     57.84 o 
   8   3   2     7330.29     6622.33    162.72 o 
   9   3   2    10946.85    11314.15    144.59 o 
  10   3   2     4501.75     4696.44     78.16 o 
  11   3   2    30579.78    28561.33    274.69 o 
  12   3   2    24093.93    23904.56    278.16 o 
  13   3   2    20036.15    21824.03    344.71 o 
  14   3   2    12588.12    12140.05    198.81 o 
  15   3   2    13192.11    14460.53    181.25 o 
  16   3   2    10527.68    11183.03    157.61 o 
  17   3   2    10561.85     9492.97    146.47 o 
  18   3   2     4412.17     3491.90     91.54 o 
  19   3   2     8479.53     9317.92    153.04 o 
  20   3   2     1120.47     2007.27     78.02 o 
  21   3   2     1647.96     1759.13     74.42 o 
  22   3   2      174.18      266.40     56.71 o 
  23   3   2       35.32       43.43     72.68 o 
  24   3   2      947.87      786.24    117.18 o 
  25   3   2       44.25      -63.55     68.89 o 
  26   3   2     2107.57     1934.64    232.28 o 
  27   3   2       72.50      124.01     82.88 o 
  28   3   2     2906.68     3109.99    181.66 o 
 -28   4   2      193.10      152.61     85.02 o 
 -27   4   2     3049.78     2887.00    136.26 o 
 -26   4   2     1001.14      973.82     87.92 o 
 -25   4   2     4602.16     4975.10    139.87 o 
 -24   4   2       22.64       97.40     50.81 o 
 -23   4   2     2947.90     3007.73    203.12 o 
 -22   4   2       54.89       72.74     53.81 o 
 -21   4   2     1338.71     1295.99     72.85 o 
 -20   4   2     2201.27     2391.36     90.12 o 
 -19   4   2      104.84       -4.44     31.50 o 
 -18   4   2      141.66       45.87     31.58 o 
 -17   4   2     2697.36     2912.40     83.04 o 
 -16   4   2      382.76      315.30     37.00 o 
 -15   4   2    12192.64    12507.77    163.84 o 
 -14   4   2      255.30      131.18     26.74 o 
 -13   4   2    15910.79    14684.28    157.79 o 
 -12   4   2     2689.35     2771.39     69.75 o 
 -11   4   2    53698.76    56744.77    500.57 o 
 -10   4   2     6168.90     6188.66     94.46 o 
  -9   4   2    27784.29    27495.13    264.02 o 
  -8   4   2     3057.85     2644.69     61.27 o 
  -7   4   2    62057.40    73873.68    465.71 o 
  -6   4   2        2.09      -13.77     10.00 o 
  -5   4   2    30004.13    29125.01    149.75 o 
  -4   4   2    27209.93    28149.11    162.49 o 
  -3   4   2       55.12       55.68     10.56 o 
  -2   4   2    13696.69    11476.18     71.85 o 
  -1   4   2    12271.65    14578.84    105.67 o 
   0   4   2      155.45      242.18     15.51 o 
   1   4   2    12809.36    15370.96    108.90 o 
   2   4   2    15709.69    20967.31    139.28 o 
   3   4   2    72541.02    71299.20    414.02 o 
   4   4   2     5833.53     3326.75     40.06 o 
   5   4   2     7058.00     8497.13     75.84 o 
   6   4   2    12918.76    15682.48    129.46 o 
   7   4   2    80732.75    89236.96    652.64 o 
   8   4   2    25011.38    29599.15    273.34 o 
   9   4   2    54947.21    56658.77    485.70 o 
  10   4   2     1873.93     1409.60     50.37 o 
  11   4   2    25872.72    27277.43    266.69 o 
  12   4   2     5256.91     5171.14     90.03 o 
  13   4   2      966.34     1217.40     96.67 o 
  14   4   2      678.81      603.09     60.50 o 
  15   4   2      743.20      410.87     38.61 o 
  16   4   2     5339.33     5015.87    101.11 o 
  17   4   2     1372.79     1721.38     68.39 o 
  18   4   2     1274.39     1387.91     90.51 o 
  19   4   2     2619.26     2466.30    105.57 o 
  20   4   2     5001.06     4599.25     98.90 o 
  21   4   2     2715.76     2915.64     83.10 o 
  22   4   2     6268.60     6121.31    159.40 o 
  23   4   2     2381.35     2791.89    120.63 o 
  24   4   2     3364.23     3998.96    148.40 o 
  25   4   2     2106.85     1986.64    140.15 o 
  26   4   2     1175.25     1164.96    124.86 o 
  27   4   2     1214.15     1215.10    125.33 o 
  28   4   2      539.45      803.60    119.19 o 
 -28   5   2      226.73       97.85     90.06 o 
 -27   5   2       63.06       96.06     67.33 o 
 -26   5   2       73.36       87.44     55.61 o 
 -25   5   2       17.45      -25.12     57.37 o 
 -24   5   2        6.63       -7.65     55.70 o 
 -23   5   2     2119.99     2729.32    123.03 o 
 -22   5   2      801.93      539.66     90.89 o 
 -21   5   2     5822.34     5752.96    160.14 o 
 -20   5   2      572.79      883.99     93.59 o 
 -19   5   2     5680.94     5041.22    120.48 o 
 -18   5   2      220.95      150.03     40.99 o 
 -17   5   2    11324.43    12033.14    153.31 o 
 -16   5   2       12.46      -32.08     30.33 o 
 -15   5   2     4006.24     4332.97     81.68 o 
 -14   5   2       10.96      -15.07     28.60 o 
 -13   5   2    15439.67    15777.97    189.49 o 
 -12   5   2     7166.53     7715.17    116.67 o 
 -11   5   2     3047.50     3112.85     70.27 o 
 -10   5   2     2143.70     2383.20     59.40 o 
  -9   5   2     1431.86     1150.16     53.72 o 
  -8   5   2       10.29        3.37     16.21 o 
  -7   5   2    22649.25    20090.10    138.39 o 
  -6   5   2     2197.97     2834.80     41.70 o 
  -5   5   2    58996.62    63694.28    359.23 o 
  -4   5   2    12064.52     9232.02     79.43 o 
  -3   5   2      179.78      271.61     15.77 o 
  -2   5   2     4888.21     5712.90     49.09 o 
  -1   5   2    17534.73    17978.72    119.21 o 
   0   5   2    11576.97    11324.04     84.01 o 
   1   5   2    34755.25    36629.89    229.99 o 
   2   5   2     7385.66     7568.00     78.43 o 
   3   5   2    22765.70    21515.36    146.29 o 
   4   5   2     8439.01     7312.82     71.32 o 
   5   5   2     1954.22      698.82     25.67 o 
   6   5   2      199.30      399.42     19.82 o 
   7   5   2     3839.49     1880.96     41.51 o 
   8   5   2      191.04      134.84     16.28 o 
   9   5   2     4881.75     5674.90     79.53 o 
  10   5   2      742.02      342.67     24.51 o 
  11   5   2     2140.80     2749.83    104.83 o 
  12   5   2     2522.05     2908.26     61.64 o 
  13   5   2     2863.22     2723.44     62.65 o 
  14   5   2     7511.10     7551.62    106.51 o 
  15   5   2     5756.56     5221.76    101.36 o 
  16   5   2     4665.38     4724.33     99.45 o 
  17   5   2     4096.76     5200.00    107.23 o 
  18   5   2      273.85      372.67     51.42 o 
  19   5   2     3580.84     3513.90     89.78 o 
  20   5   2       63.31      -17.21     32.69 o 
  21   5   2      487.60      548.47     78.22 o 
  22   5   2      556.05      697.31     55.70 o 
  23   5   2        6.23       75.43     83.95 o 
  24   5   2       23.43       35.08     76.90 o 
  25   5   2       48.08       95.41     80.03 o 
  26   5   2      518.13      525.80    104.31 o 
  27   5   2      216.47      272.36     99.39 o 
  28   5   2     1018.57     1159.17    131.84 o 
 -28   6   2       91.25      169.89     86.24 o 
 -27   6   2     1727.83     1592.57    116.71 o 
 -26   6   2      278.56      179.64     76.53 o 
 -25   6   2     2473.92     3033.55    135.14 o 
 -24   6   2       18.04       76.13    119.90 o 
 -23   6   2      765.79      610.61     77.16 o 
 -22   6   2      130.33      185.71     62.76 o 
 -21   6   2     3482.27     3807.20    138.32 o 
 -20   6   2      242.27       95.18     54.88 o 
 -19   6   2      130.06      118.54     56.49 o 
 -18   6   2      732.08      708.06     86.90 o 
 -17   6   2       70.56       48.09     37.07 o 
 -16   6   2      858.19     1196.21     52.69 o 
 -15   6   2     7846.21     7948.39    111.98 o 
 -14   6   2      259.42      204.38     28.12 o 
 -13   6   2    14119.52    14055.88    256.78 o 
 -12   6   2      479.79      423.54     28.64 o 
 -11   6   2     9319.71     7930.56    102.71 o 
 -10   6   2      196.20       41.99     16.43 o 
  -9   6   2    29820.02    31000.37    239.39 o 
  -8   6   2     5133.06     6229.60     65.44 o 
  -7   6   2     5231.52     6574.14     65.29 o 
  -6   6   2       10.36       58.53     12.27 o 
  -5   6   2    61228.18    64483.46    366.44 o 
  -4   6   2      371.75      862.20     25.86 o 
  -3   6   2      803.87      758.10     20.09 o 
  -2   6   2     4098.42     4270.41     43.98 o 
  -1   6   2        0.24       13.75     10.83 o 
   0   6   2     7770.33     7350.55     65.73 o 
   1   6   2      414.52      287.56     21.95 o 
   2   6   2     6001.20     6017.88     58.25 o 
   3   6   2    21604.16    25380.41    171.81 o 
   4   6   2     9899.07     9210.08     87.21 o 
   5   6   2     9827.78     7073.13     74.03 o 
   6   6   2    19067.11    22001.39    165.38 o 
   7   6   2    11901.06    13774.07    158.92 o 
   8   6   2    10590.16    11194.54    103.63 o 
   9   6   2    45968.81    48083.96    324.43 o 
  10   6   2     1516.89     2032.42     48.89 o 
  11   6   2    10442.24     9642.22    106.73 o 
  12   6   2      367.98      240.58     25.46 o 
  13   6   2      152.17      416.49     35.35 o 
  14   6   2      588.42      687.37     39.42 o 
  15   6   2       13.39       69.08     36.51 o 
  16   6   2       35.51        2.62     30.91 o 
  17   6   2      288.17      182.86     36.15 o 
  18   6   2      194.49      134.43     47.57 o 
  19   6   2      225.12      134.47     38.81 o 
  20   6   2     3729.22     3977.75    154.43 o 
  21   6   2      248.78      343.33     65.62 o 
  22   6   2     1855.06     2275.71    114.41 o 
  23   6   2     2009.76     1768.52    136.64 o 
  24   6   2     1597.12     1346.42    125.86 o 
  25   6   2      446.86      412.29    100.83 o 
  26   6   2      609.44      987.59    154.28 o 
  27   6   2      251.08      288.49     96.46 o 
  28   6   2      201.59      166.97     95.38 o 
 -27   7   2       10.10      -54.05     70.77 o 
 -26   7   2       38.45       16.28     68.02 o 
 -25   7   2      337.58      400.46     78.72 o 
 -24   7   2      124.81      168.15     67.71 o 
 -23   7   2      657.75      573.71     77.98 o 
 -22   7   2       62.25      -33.80     53.77 o 
 -21   7   2     1328.75     1498.44    108.54 o 
 -20   7   2       41.24       -4.50     55.54 o 
 -19   7   2     4889.26     5490.90    158.32 o 
 -18   7   2      161.78      183.13     58.56 o 
 -17   7   2     3018.88     3325.73    174.21 o 
 -16   7   2      209.44       79.22     80.87 o 
 -15   7   2      312.28      147.29     50.27 o 
 -14   7   2      157.07       98.80     22.99 o 
 -13   7   2        6.23      -16.41     22.51 o 
 -12   7   2      137.19       36.91     21.68 o 
 -11   7   2      569.57      561.40     27.00 o 
 -10   7   2     2551.96     3062.94     45.83 o 
  -9   7   2     1531.30     1366.14     38.50 o 
  -8   7   2     1053.29      859.45     28.18 o 
  -7   7   2    14619.35    15497.23    116.27 o 
  -6   7   2    17963.01    18021.18    139.10 o 
  -5   7   2    14393.42    17806.90    138.88 o 
  -4   7   2     6518.85     6805.99     66.81 o 
  -3   7   2     6324.02     4799.83     52.02 o 
  -2   7   2     1829.41     1852.06     33.29 o 
  -1   7   2     1755.35     1593.17     30.57 o 
   0   7   2     7001.21     6857.01     64.83 o 
   1   7   2     1968.61     2113.83     36.15 o 
   2   7   2      306.63      456.27     34.07 o 
   3   7   2     1653.16     1667.78     47.93 o 
   4   7   2     1638.62      956.49     30.26 o 
   5   7   2      281.07      156.78     17.61 o 
   6   7   2     8198.61     7384.00     75.19 o 
   7   7   2      433.49      335.32     19.85 o 
   8   7   2      613.99     1009.58     40.40 o 
   9   7   2      428.42      594.57     27.61 o 
  10   7   2      227.84       90.46     20.43 o 
  11   7   2    11674.06    10742.73    116.76 o 
  12   7   2     6860.02     6939.94     86.93 o 
  13   7   2        7.64       -9.50     22.54 o 
  14   7   2     1156.44     1258.82     42.48 o 
  15   7   2     4970.19     5278.39     87.37 o 
  16   7   2       10.36       14.72     30.72 o 
  17   7   2     2185.70     1804.08     64.60 o 
  18   7   2     1997.46     2339.79    119.34 o 
  19   7   2       79.70      134.86     37.69 o 
  20   7   2      243.56      275.56    109.45 o 
  21   7   2        8.80       59.76     55.55 o 
  22   7   2       90.50        4.42     72.27 o 
  23   7   2      291.60      306.38     88.83 o 
  24   7   2       11.93        8.89     74.64 o 
  25   7   2        2.86       27.29     82.54 o 
  26   7   2      154.22       71.77    139.62 o 
  27   7   2      105.14      123.24     88.59 o 
 -27   8   2      243.76      238.98    102.53 o 
 -26   8   2        8.51       19.22     79.60 o 
 -25   8   2      408.05      328.65     76.97 o 
 -24   8   2       27.85      119.62     69.00 o 
 -23   8   2      184.68      256.27     71.45 o 
 -22   8   2        6.27      -33.55     57.57 o 
 -21   8   2      425.67      161.76     61.81 o 
 -20   8   2      224.86      -38.97     55.84 o 
 -19   8   2      364.31      513.61     77.33 o 
 -18   8   2     2614.26     2675.46    119.81 o 
 -17   8   2      137.73      144.18     58.48 o 
 -16   8   2     1003.15      856.45     75.88 o 
 -15   8   2     2850.34     2296.29    127.37 o 
 -14   8   2     1005.01     1309.85     79.90 o 
 -13   8   2     2355.51     2261.27     96.02 o 
 -12   8   2      237.28      267.83     24.84 o 
 -11   8   2     2435.77     3434.59     50.96 o 
 -10   8   2      481.65      328.92     23.65 o 
  -9   8   2      797.23      477.73     24.56 o 
  -8   8   2      198.49      228.66     24.78 o 
  -7   8   2      912.64      767.19     27.03 o 
  -6   8   2      142.13      269.48     19.55 o 
  -5   8   2     7118.94     8009.19     86.72 o 
  -4   8   2    24259.27    23977.54    162.45 o 
  -3   8   2      350.69      365.07     19.64 o 
  -2   8   2     2378.78     2494.62     41.24 o 
  -1   8   2      924.47     1372.80     38.82 o 
   0   8   2     1919.83     2448.52     38.74 o 
   1   8   2     7462.57     6146.66     75.72 o 
   2   8   2    11387.83    12160.23     99.20 o 
   3   8   2       18.60       73.25     16.63 o 
   4   8   2     7445.41     8553.51     84.45 o 
   5   8   2    16170.09    15070.24    123.61 o 
   6   8   2     5080.50     3676.72     50.91 o 
   7   8   2     4413.19     4678.97     57.35 o 
   8   8   2      556.57      786.80     26.62 o 
   9   8   2     1800.54     1433.86     38.05 o 
  10   8   2     1515.09     1476.70     39.49 o 
  11   8   2     2106.33     1991.28     46.39 o 
  12   8   2        9.67        1.78     22.84 o 
  13   8   2      832.81      815.74     36.47 o 
  14   8   2     1140.12     1123.71     41.66 o 
  15   8   2      166.83      385.90     32.34 o 
  16   8   2      107.26       83.62     30.69 o 
  17   8   2      985.00      867.10     51.93 o 
  18   8   2      666.46      670.16     57.29 o 
  19   8   2      101.98       57.12     56.74 o 
  20   8   2     1279.15     1239.26     89.05 o 
  21   8   2       17.12       18.18     57.53 o 
  22   8   2      419.96      486.69     96.85 o 
  23   8   2      520.86      629.21    107.53 o 
  24   8   2      163.18      112.93     85.31 o 
  25   8   2      263.76      509.70    109.24 o 
  26   8   2       73.15      -67.40     82.56 o 
  27   8   2      238.41      341.33    103.10 o 
 -26   9   2      265.46      390.05     86.36 o 
 -25   9   2       40.33       88.82     73.09 o 
 -24   9   2      190.13       51.41     67.69 o 
 -23   9   2       55.98       23.16     63.84 o 
 -22   9   2      297.91      198.49     79.93 o 
 -21   9   2      139.76       21.46     60.62 o 
 -20   9   2      742.42      780.62     83.21 o 
 -19   9   2        7.72       -1.64     54.49 o 
 -18   9   2      835.45      833.05     82.57 o 
 -17   9   2      327.22      131.30     62.15 o 
 -16   9   2      144.77      134.12     58.25 o 
 -15   9   2      468.60      265.13     78.28 o 
 -14   9   2       14.76      -16.36     41.30 o 
 -13   9   2      721.12      970.27     65.29 o 
 -12   9   2      589.44      594.01     53.93 o 
 -11   9   2       64.14      118.52     26.22 o 
 -10   9   2     3624.81     3516.13     58.08 o 
  -9   9   2        0.58      -17.65     16.43 o 
  -8   9   2       55.45       53.80     17.86 o 
  -7   9   2      538.04      707.97     37.23 o 
  -6   9   2        1.74      -16.84     22.25 o 
  -5   9   2     1944.46     1404.82     30.87 o 
  -4   9   2      117.63       19.05     14.28 o 
  -3   9   2       76.43       82.75     18.40 o 
  -2   9   2     3132.56     3798.75     52.32 o 
  -1   9   2      392.47      342.69     21.03 o 
   0   9   2      556.50      584.21     23.04 o 
   1   9   2     2683.23     2068.34     41.40 o 
   2   9   2       14.86       37.13     20.38 o 
   3   9   2       11.76      -13.78     14.88 o 
   4   9   2      520.74      579.28     26.00 o 
   5   9   2     1303.20     1449.98     41.82 o 
   6   9   2       65.86      -21.41     16.57 o 
   7   9   2      629.19      793.61     28.02 o 
   8   9   2     2715.15     1936.57     41.21 o 
   9   9   2     6526.75     5557.88     77.04 o 
  10   9   2      209.37      379.72     26.91 o 
  11   9   2     1390.19     1072.36     42.44 o 
  12   9   2      356.90      451.47     31.19 o 
  13   9   2     2252.29     2222.32     55.88 o 
  14   9   2        6.92       59.07     26.28 o 
  15   9   2     3576.41     4088.60     75.23 o 
  16   9   2       59.76      101.66     33.59 o 
  17   9   2      123.34      269.04     51.35 o 
  18   9   2        4.34      -21.06     53.75 o 
  19   9   2      161.39      217.85     62.68 o 
  20   9   2        2.27       24.93     57.62 o 
  21   9   2       21.41       36.77     60.57 o 
  22   9   2      356.93      481.88     97.36 o 
  23   9   2        5.34        7.41     78.31 o 
  24   9   2       12.04       -8.46     81.83 o 
  25   9   2      161.53      346.41    100.36 o 
  26   9   2       38.51      205.91     97.19 o 
 -26  10   2       20.13       17.93    137.63 o 
 -25  10   2        4.79      -64.16    126.73 o 
 -24  10   2       27.71       71.79     67.54 o 
 -23  10   2      190.96      307.21     79.39 o 
 -22  10   2      278.45       84.58     66.56 o 
 -21  10   2      130.65       82.55     96.52 o 
 -20  10   2       46.34      113.60     64.09 o 
 -19  10   2      214.51      150.87     64.52 o 
 -18  10   2     1915.62     1910.05    108.08 o 
 -17  10   2      162.18       77.10     60.24 o 
 -16  10   2      461.47      324.60     66.16 o 
 -15  10   2       59.24       30.61     46.73 o 
 -14  10   2      475.22      465.69     56.04 o 
 -13  10   2      128.40       91.82     38.62 o 
 -12  10   2      242.23      209.93     42.78 o 
 -11  10   2        3.57       73.03     36.57 o 
 -10  10   2      922.85     1065.00     36.27 o 
  -9  10   2      393.38      244.01     23.28 o 
  -8  10   2      941.14      794.20     30.63 o 
  -7  10   2      117.24      194.51     26.33 o 
  -6  10   2       47.88       33.41     24.81 o 
  -5  10   2      460.98      371.75     23.58 o 
  -4  10   2      106.65       62.91     17.42 o 
  -3  10   2      882.12      913.53     30.35 o 
  -2  10   2    12049.25    14988.97    122.31 o 
  -1  10   2      722.13      538.78     31.98 o 
   0  10   2      530.58      436.75     25.18 o 
   1  10   2      708.29      478.19     33.05 o 
   2  10   2     1824.59     1925.58     39.99 o 
   3  10   2     2214.65     2796.55     65.18 o 
   4  10   2      157.66      230.93     22.77 o 
   5  10   2     5180.38     4648.06     88.89 o 
   6  10   2      961.17      803.44     33.24 o 
   7  10   2     5856.29     4816.04     62.60 o 
   8  10   2      619.12      613.73     28.34 o 
   9  10   2      430.34      386.91     25.00 o 
  10  10   2     1285.18     1819.61     46.10 o 
  11  10   2      117.08      342.22     27.94 o 
  12  10   2     1619.36     1797.12     47.40 o 
  13  10   2       23.37       34.58     28.29 o 
  14  10   2       82.43       87.05     30.50 o 
  15  10   2     2623.96     2646.29     71.19 o 
  16  10   2      377.30      511.49     58.67 o 
  17  10   2     1495.68     1256.94     76.03 o 
  18  10   2      444.42      540.15     80.71 o 
  19  10   2       79.23      195.63     65.37 o 
  20  10   2       13.02        4.79     61.17 o 
  21  10   2      149.14      168.59     70.39 o 
  22  10   2       91.22       96.68    104.34 o 
  23  10   2      408.28      394.51    147.07 o 
  24  10   2       27.38       89.25     90.09 o 
  25  10   2      196.57      141.61    121.23 o 
  26  10   2        1.70       45.50     93.96 o 
 -25  11   2       23.10       -4.07     62.44 o 
 -24  11   2      299.67      257.68     69.52 o 
 -23  11   2        5.38       -4.95     65.48 o 
 -22  11   2      324.95      368.69     68.97 o 
 -21  11   2       34.24      -52.53     51.57 o 
 -20  11   2      582.48      404.66     66.34 o 
 -19  11   2       95.04      120.21     54.37 o 
 -18  11   2      333.11      227.47     56.22 o 
 -17  11   2     1054.26      788.65     70.59 o 
 -16  11   2      460.00      237.62     48.33 o 
 -15  11   2      630.55      467.49     59.93 o 
 -14  11   2      148.20      197.34     46.71 o 
 -13  11   2      397.36      277.13     46.05 o 
 -12  11   2      396.09      437.29     48.66 o 
 -11  11   2      101.07       90.61     40.63 o 
 -10  11   2     2778.67     2492.94     73.85 o 
  -9  11   2     3264.98     3394.66     76.81 o 
  -8  11   2       26.09       86.88     24.51 o 
  -7  11   2      315.69      292.46     29.18 o 
  -6  11   2     2534.23     2115.86     52.00 o 
  -5  11   2     3310.78     3469.59     75.46 o 
  -4  11   2      262.71      187.38     20.86 o 
  -3  11   2      836.54      743.46     29.56 o 
  -2  11   2      366.41      278.91     23.22 o 
  -1  11   2     1470.33     2032.33     45.14 o 
   0  11   2        0.52       82.63     20.51 o 
   1  11   2     1059.90     1065.60     37.23 o 
   2  11   2     4536.28     6056.89     69.80 o 
   3  11   2     3634.04     3396.37     52.95 o 
   4  11   2      450.84      478.30     27.26 o 
   5  11   2       29.06       30.07     18.96 o 
   6  11   2     1336.25     1470.42     42.68 o 
   7  11   2       24.34      -12.77     18.27 o 
   8  11   2      362.34      226.00     26.36 o 
   9  11   2     1943.99     2095.34     50.80 o 
  10  11   2     3466.09     2827.22     58.66 o 
  11  11   2        1.13       48.10     27.52 o 
  12  11   2      290.82      137.82     30.41 o 
  13  11   2       32.38       53.88     30.84 o 
  14  11   2       66.01       28.43     36.62 o 
  15  11   2     1078.58     1236.06     74.83 o 
  16  11   2      340.24      347.60     56.84 o 
  17  11   2      109.42      245.52     54.58 o 
  18  11   2     1127.48     1111.11     90.07 o 
  19  11   2       30.22      -51.73     59.96 o 
  20  11   2      968.13     1062.66     96.46 o 
  21  11   2      153.00       42.28     82.53 o 
  22  11   2      424.80      221.13     93.16 o 
  23  11   2        0.73      -36.27    118.25 o 
  24  11   2        6.64       20.87    135.64 o 
  25  11   2      254.04      272.00    104.50 o 
 -24  12   2      116.29      -15.39     64.14 o 
 -23  12   2      359.81      280.78     70.77 o 
 -22  12   2      162.03      121.38     71.10 o 
 -21  12   2        8.20      -79.46     52.98 o 
 -20  12   2        0.19      -13.32     51.01 o 
 -19  12   2      396.86      549.87     71.96 o 
 -18  12   2      716.69      615.42     80.54 o 
 -17  12   2        0.98      -59.82     39.88 o 
 -16  12   2     1903.56     2185.59     86.76 o 
 -15  12   2     3627.84     3636.46    106.90 o 
 -14  12   2       35.86      -27.14     45.25 o 
 -13  12   2     2396.08     2160.66     83.19 o 
 -12  12   2      787.58      629.62     55.50 o 
 -11  12   2     5402.30     5930.73    112.96 o 
 -10  12   2      107.60       79.64     36.30 o 
  -9  12   2     1962.99     1720.01     63.95 o 
  -8  12   2       31.21        0.31     31.43 o 
  -7  12   2      383.29      442.26     34.69 o 
  -6  12   2      113.87       52.43     25.83 o 
  -5  12   2     2331.21     2011.65     52.26 o 
  -4  12   2     1338.84     1521.59     40.88 o 
  -3  12   2      167.61      151.33     23.47 o 
  -2  12   2     1585.24     1213.19     38.44 o 
  -1  12   2      282.07      151.04     24.16 o 
   0  12   2     1048.40     1555.18     42.96 o 
   1  12   2     2441.31     2469.31     55.25 o 
   2  12   2       45.21      -28.58     19.05 o 
   3  12   2     8481.35     8581.36     99.12 o 
   4  12   2     4344.71     3775.74     61.54 o 
   5  12   2     3680.33     4095.79     60.10 o 
   6  12   2     1400.03      913.87     34.58 o 
   7  12   2     3392.27     3124.23     61.21 o 
   8  12   2     2241.27     2546.31     51.56 o 
   9  12   2     2061.26     2012.50     52.66 o 
  10  12   2      940.92      863.98     69.08 o 
  11  12   2     1306.48     1715.83     56.06 o 
  12  12   2     1400.76     1544.55     54.06 o 
  13  12   2      525.57      503.46     52.61 o 
  14  12   2        7.93      -51.17     46.28 o 
  15  12   2       56.08      -42.77     46.20 o 
  16  12   2       59.92       -7.29     45.51 o 
  17  12   2      628.56      596.84     66.94 o 
  18  12   2      158.68       46.06     51.16 o 
  19  12   2     2736.81     2586.49    126.44 o 
  20  12   2      288.88      328.45     75.06 o 
  21  12   2      141.15      162.82     91.05 o 
  22  12   2      855.02      816.89    120.49 o 
  23  12   2      120.65      180.86    144.59 o 
  24  12   2      297.95      250.92    152.04 o 
 -23  13   2      289.39      249.18     72.23 o 
 -22  13   2      538.48      469.27     76.05 o 
 -21  13   2      356.34      332.08     72.94 o 
 -20  13   2      671.68      783.19     78.15 o 
 -19  13   2     1148.06      854.13     80.99 o 
 -18  13   2      121.73      -48.11     63.83 o 
 -17  13   2      726.22      520.23     59.94 o 
 -16  13   2       53.01      -52.25     41.96 o 
 -15  13   2      949.91     1091.28     70.70 o 
 -14  13   2       48.30       30.06     45.96 o 
 -13  13   2     2479.20     2290.33     87.23 o 
 -12  13   2      993.68      868.41     63.91 o 
 -11  13   2      291.47      353.73     46.24 o 
 -10  13   2     1994.24     2376.75     78.18 o 
  -9  13   2      568.34      451.35     46.61 o 
  -8  13   2      659.23      443.53     50.33 o 
  -7  13   2     1679.04     1480.71     61.91 o 
  -6  13   2      801.89     1009.50     45.00 o 
  -5  13   2     3737.80     4323.36    120.34 o 
  -4  13   2      573.09      803.20     39.55 o 
  -3  13   2     3539.81     3109.91     58.43 o 
  -2  13   2       84.73      149.57     25.01 o 
  -1  13   2     8125.49     8287.76     94.37 o 
   0  13   2     3653.31     3771.54     64.37 o 
   1  13   2     6139.29     6199.12     86.74 o 
   2  13   2     2764.67     2702.21     63.37 o 
   3  13   2        3.92       80.97     22.54 o 
   4  13   2     2028.41     2244.18     52.03 o 
   5  13   2      928.32     1083.07     36.36 o 
   6  13   2     3024.03     2811.42     53.90 o 
   7  13   2     1762.02     1540.28     46.07 o 
   8  13   2        1.60      -42.71     28.47 o 
   9  13   2     4012.93     3858.65     97.16 o 
  10  13   2       59.03      104.64     31.02 o 
  11  13   2      851.67      982.41     49.82 o 
  12  13   2       66.15       85.24     43.64 o 
  13  13   2     3430.06     2960.21    131.01 o 
  14  13   2     2926.46     2942.33    109.67 o 
  15  13   2      676.78      655.55     76.45 o 
  16  13   2     1443.62     1740.87     92.12 o 
  17  13   2       65.03      234.11     67.41 o 
  18  13   2      863.19      714.70     90.64 o 
  19  13   2       46.95      122.54     59.17 o 
  20  13   2      987.74      805.09     92.75 o 
  21  13   2      128.02      205.53    100.25 o 
  22  13   2      358.72      384.40    107.62 o 
  23  13   2      270.58      227.07    146.08 o 
 -22  14   2       37.95       23.69     71.45 o 
 -21  14   2      527.63      609.63     79.19 o 
 -20  14   2       25.45       49.83     95.67 o 
 -19  14   2       31.04       31.80     70.50 o 
 -18  14   2      102.84        1.25     48.44 o 
 -17  14   2       41.02       17.96     47.48 o 
 -16  14   2      257.65      345.26     61.06 o 
 -15  14   2     1804.92     1909.33     86.61 o 
 -14  14   2      573.93      714.05     66.24 o 
 -13  14   2     4658.22     4821.31    122.99 o 
 -12  14   2       76.34       -3.07     39.52 o 
 -11  14   2     5226.51     4281.25    103.91 o 
 -10  14   2      229.08      162.75     43.44 o 
  -9  14   2    10626.12    10552.76    156.81 o 
  -8  14   2      256.13      313.95     43.95 o 
  -7  14   2     8175.26     8311.23    135.68 o 
  -6  14   2     4113.35     3779.65     94.87 o 
  -5  14   2       83.60       -0.82     28.95 o 
  -4  14   2      810.81      821.43     45.38 o 
  -3  14   2     2248.63     2498.86     62.08 o 
  -2  14   2     2936.53     3128.56     68.88 o 
  -1  14   2      545.35      589.90     33.99 o 
   0  14   2       29.53      -15.23     25.18 o 
   1  14   2      444.22      706.51     38.90 o 
   2  14   2      234.47      166.84     28.57 o 
   3  14   2     8124.40     6896.96     88.39 o 
   4  14   2        4.58      -24.51     18.32 o 
   5  14   2     6885.94     6167.05     78.51 o 
   6  14   2     7113.95     6513.23     96.62 o 
   7  14   2     4386.40     5371.82     88.17 o 
   8  14   2      785.46     1143.90     45.96 o 
   9  14   2     4664.60     5176.41     87.67 o 
  10  14   2     2103.11     1675.63    112.12 o 
  11  14   2     2309.75     2120.93     83.69 o 
  12  14   2     1611.76     1038.83     67.91 o 
  13  14   2        7.44       43.08     53.28 o 
  14  14   2      319.60      481.80     83.69 o 
  15  14   2      100.87       28.76     53.14 o 
  16  14   2       19.67       28.30     55.50 o 
  17  14   2      677.52      873.17    129.23 o 
  18  14   2      369.18      445.98     67.59 o 
  19  14   2      328.01      338.32     78.09 o 
  20  14   2       37.28       61.54     69.54 o 
  21  14   2      277.88       93.37    103.35 o 
  22  14   2     1299.75     1176.47    162.47 o 
 -21  15   2     1353.88     1731.10    111.38 o 
 -20  15   2      472.98      401.29     75.31 o 
 -19  15   2     1808.72     1480.06     98.92 o 
 -18  15   2      729.99      757.85     71.24 o 
 -17  15   2     3648.38     3826.62    124.15 o 
 -16  15   2      449.67      251.44     55.90 o 
 -15  15   2     2462.41     2284.42     95.41 o 
 -14  15   2        0.74       88.70     47.54 o 
 -13  15   2     1376.95     1086.19     72.88 o 
 -12  15   2       20.21       45.76     41.22 o 
 -11  15   2       76.27       -6.39     39.74 o 
 -10  15   2     1420.09     1565.68     71.45 o 
  -9  15   2       84.14       79.00     40.20 o 
  -8  15   2     1646.09     1904.02     73.82 o 
  -7  15   2     3431.99     3109.47     91.34 o 
  -6  15   2       34.11       46.05     38.81 o 
  -5  15   2     8933.60     8333.92    137.82 o 
  -4  15   2       71.30       13.04     32.93 o 
  -3  15   2     8942.43     9442.17    128.75 o 
  -2  15   2      235.11      202.33     32.37 o 
  -1  15   2     8607.82     9250.96    117.08 o 
   0  15   2      994.32      864.93     53.00 o 
   1  15   2     3390.33     2996.98     67.87 o 
   2  15   2      565.04      583.34     35.24 o 
   3  15   2     3982.94     3952.57     75.05 o 
   4  15   2     4674.80     5323.15    105.65 o 
   5  15   2      566.84      493.04     40.97 o 
   6  15   2     1635.02     2157.28     89.88 o 
   7  15   2      113.83      140.01     31.05 o 
   8  15   2      153.55      118.88     31.77 o 
   9  15   2     1760.09     1530.85     67.17 o 
  10  15   2       19.64       -7.01     39.12 o 
  11  15   2     6509.33     6956.45    174.45 o 
  12  15   2     1601.49     1422.59     70.00 o 
  13  15   2     3990.12     4430.71    110.92 o 
  14  15   2     1426.10      990.12     71.80 o 
  15  15   2     1537.59     1489.89     93.08 o 
  16  15   2     2454.15     2329.44    114.63 o 
  17  15   2      668.97      708.40     77.11 o 
  18  15   2     1988.22     1965.23    104.61 o 
  19  15   2       19.69       25.32     58.97 o 
  20  15   2      974.66      960.81    102.24 o 
  21  15   2        4.60       88.69    169.93 o 
 -20  16   2        1.53      -32.45     61.76 o 
 -19  16   2       31.86       79.58     62.75 o 
 -18  16   2      170.25      145.18     57.56 o 
 -17  16   2       36.82      -66.16     44.11 o 
 -16  16   2      162.51      119.72     54.26 o 
 -15  16   2     1376.51     1172.34     79.51 o 
 -14  16   2      321.62      159.81     52.14 o 
 -13  16   2     3736.20     4151.77    122.28 o 
 -12  16   2      307.70      345.92     52.18 o 
 -11  16   2     7707.93     8038.95    148.60 o 
 -10  16   2       71.01       85.39     45.48 o 
  -9  16   2     9640.31     8635.57    150.91 o 
  -8  16   2        2.22       23.10     41.04 o 
  -7  16   2     7657.44     6976.27    171.22 o 
  -6  16   2     2332.05     2732.04     87.73 o 
  -5  16   2     3110.11     3252.77     93.08 o 
  -4  16   2     3787.58     3812.92     98.43 o 
  -3  16   2       67.42      -32.55     34.19 o 
  -2  16   2     2569.30     2772.44     82.35 o 
  -1  16   2       13.19       17.19     31.10 o 
   0  16   2      202.80      165.02     38.47 o 
   1  16   2     1040.45      942.68     50.20 o 
   2  16   2     1117.92      993.19     50.50 o 
   3  16   2     4784.17     5295.96    108.47 o 
   4  16   2      587.93      578.08     52.90 o 
   5  16   2     6381.98     6625.94    110.46 o 
   6  16   2      605.00      400.68     41.73 o 
   7  16   2     9100.70     8973.16    130.81 o 
   8  16   2     4259.83     3805.90    104.39 o 
   9  16   2     3855.09     3807.03    109.32 o 
  10  16   2     4788.27     4868.51    112.64 o 
  11  16   2     1109.62     1006.61     62.53 o 
  12  16   2     3108.73     3151.85     98.03 o 
  13  16   2       31.55        0.18     41.78 o 
  14  16   2     1223.33     1220.61     78.58 o 
  15  16   2        0.15       38.16     50.31 o 
  16  16   2       88.72       -1.74     50.49 o 
  17  16   2       60.12      -20.95     50.99 o 
  18  16   2       51.25      133.32     57.37 o 
  19  16   2      417.44      585.16     73.71 o 
  20  16   2      514.17      365.45     74.31 o 
 -18  17   2      275.09      220.39     62.55 o 
 -17  17   2     3762.71     3813.12    128.78 o 
 -16  17   2       68.78       27.13     53.28 o 
 -15  17   2     2328.85     2312.58    103.24 o 
 -14  17   2       36.99      -11.17     48.63 o 
 -13  17   2     1701.09     1759.86     91.40 o 
 -12  17   2      236.71      352.07     54.36 o 
 -11  17   2     1246.89     1305.51     89.03 o 
 -10  17   2      844.72      882.80     71.77 o 
  -9  17   2        1.32      -18.34     42.06 o 
  -8  17   2      494.30      515.38     54.82 o 
  -7  17   2     1863.39     2277.73     89.59 o 
  -6  17   2        2.80       19.56     41.09 o 
  -5  17   2     6979.77     6578.04    129.02 o 
  -4  17   2       45.69      -19.40     46.96 o 
  -3  17   2    10020.54    10319.75    169.80 o 
  -2  17   2      310.99      223.58     51.51 o 
  -1  17   2    10043.09     9765.99    147.38 o 
   0  17   2       83.28       87.54     59.34 o 
   1  17   2     7067.16     6909.03    144.30 o 
   2  17   2     3380.04     2947.88    128.36 o 
   3  17   2     1803.06     1708.14     80.45 o 
   4  17   2     2306.86     2295.89     79.26 o 
   5  17   2     1660.35     1662.95     62.88 o 
   6  17   2     1567.95     1339.24     66.71 o 
   7  17   2        2.19       38.20     40.25 o 
   8  17   2      117.03      182.86     45.29 o 
   9  17   2      948.75     1149.92     65.96 o 
  10  17   2      983.99      846.14     61.39 o 
  11  17   2     2076.58     2211.30    100.70 o 
  12  17   2      325.24      160.94     48.38 o 
  13  17   2     2839.70     2355.16     89.33 o 
  14  17   2     2681.10     2608.47    115.25 o 
  15  17   2     1130.73     1336.32     83.98 o 
  16  17   2     1819.94     1556.85     91.30 o 
  17  17   2     1065.23     1113.29     91.69 o 
  18  17   2     2063.39     2195.86    104.90 o 
 -17  18   2      106.46       37.85     58.92 o 
 -16  18   2      141.85      168.87     61.14 o 
 -15  18   2     1141.72     1221.90     86.18 o 
 -14  18   2        5.72        7.01     51.99 o 
 -13  18   2     2798.75     2767.74    109.87 o 
 -12  18   2       81.35       57.96     46.98 o 
 -11  18   2     3533.23     3697.00    135.43 o 
 -10  18   2        0.03      -12.35     43.41 o 
  -9  18   2     5245.40     4977.71    122.08 o 
  -8  18   2      325.14      366.31     54.30 o 
  -7  18   2     3356.43     3241.86    100.31 o 
  -6  18   2      257.26      314.61     50.53 o 
  -5  18   2     1926.86     2145.05     82.43 o 
  -4  18   2      260.59      319.77     53.92 o 
  -3  18   2      353.30      512.78     62.74 o 
  -2  18   2      715.83      726.33     64.63 o 
  -1  18   2       54.84       59.94     48.11 o 
   0  18   2       18.04      -31.48     37.91 o 
   1  18   2     1367.94     1943.82     87.29 o 
   2  18   2       88.56       -3.74     37.19 o 
   3  18   2     2362.01     2220.28     91.66 o 
   4  18   2     2136.69     1759.37     75.23 o 
   5  18   2     5507.61     5225.91    132.74 o 
   6  18   2     2062.29     2364.98     95.41 o 
   7  18   2     4412.65     4479.60    111.68 o 
   8  18   2     1744.64     1821.80     81.19 o 
   9  18   2     4378.07     4437.01    114.41 o 
  10  18   2     2109.53     2085.01     90.20 o 
  11  18   2      684.44      787.46     62.75 o 
  12  18   2     1692.48     1576.35     86.62 o 
  13  18   2      160.62       73.48     46.94 o 
  14  18   2      349.12      221.90     52.21 o 
  15  18   2        2.08       19.02     53.48 o 
  16  18   2        2.98      114.27     55.24 o 
  17  18   2      359.16      631.21     76.88 o 
 -15  19   2     1449.94     1544.29     95.42 o 
 -14  19   2       23.62       52.47     54.65 o 
 -13  19   2      893.30     1018.28     81.81 o 
 -12  19   2      264.19      254.89     58.88 o 
 -11  19   2      176.81      148.22     49.70 o 
 -10  19   2       94.26      -13.56     43.32 o 
  -9  19   2       64.10      -44.47     42.42 o 
  -8  19   2       41.38        9.97     43.84 o 
  -7  19   2     1879.41     1665.98     78.73 o 
  -6  19   2       13.85      -22.15     42.80 o 
  -5  19   2     4298.32     4625.06    117.25 o 
  -4  19   2      250.88      256.76     57.52 o 
  -3  19   2     8197.11     8458.80    172.62 o 
  -2  19   2      336.72      332.74     60.83 o 
  -1  19   2     5252.72     4769.07    173.07 o 
   0  19   2     1048.04     1360.42     82.63 o 
   1  19   2     4355.10     4588.58    127.92 o 
   2  19   2     1012.52      764.63     93.14 o 
   3  19   2     2825.68     3017.86    108.49 o 
   4  19   2     1142.62     1150.06     77.46 o 
   5  19   2      238.45      104.50     51.76 o 
   6  19   2      418.84      217.94     55.25 o 
   7  19   2       12.15      -13.55     48.96 o 
   8  19   2       55.72       22.44     48.86 o 
   9  19   2      476.40      618.18     60.07 o 
  10  19   2      224.99      172.70     49.22 o 
  11  19   2     1510.63     1931.69    119.49 o 
  12  19   2     1758.85     2042.52     89.16 o 
  13  19   2     1990.68     2070.69    102.47 o 
  14  19   2     1512.52     1620.86     85.43 o 
  15  19   2     2167.50     2440.59    109.25 o 
 -13  20   2     1883.04     1707.76     99.65 o 
 -12  20   2        5.84      -64.37     47.11 o 
 -11  20   2     3106.28     2984.57    106.61 o 
 -10  20   2       78.85       52.10     48.59 o 
  -9  20   2     2838.18     2704.43     99.42 o 
  -8  20   2       83.10       19.16     62.47 o 
  -7  20   2     3518.95     3564.97    122.60 o 
  -6  20   2        3.83      -27.40     50.17 o 
  -5  20   2     1357.18     1168.62     83.17 o 
  -4  20   2       51.46      131.91     55.09 o 
  -3  20   2      842.00      978.99     77.38 o 
  -2  20   2      301.71      299.93     60.15 o 
  -1  20   2        6.57        9.30     48.27 o 
   0  20   2      248.09      208.98     57.72 o 
   1  20   2     2738.43     2130.53    114.60 o 
   2  20   2       29.42       30.38     60.66 o 
   3  20   2     3644.18     3630.99    140.26 o 
   4  20   2     1030.77     1139.81     80.95 o 
   5  20   2     3571.33     4047.35    127.34 o 
   6  20   2     1116.03     1025.48    123.61 o 
   7  20   2     3324.86     3459.31    120.20 o 
   8  20   2      789.04      771.61     74.39 o 
   9  20   2     1948.77     1610.83     91.14 o 
  10  20   2      889.32      918.68     78.96 o 
  11  20   2      741.85      854.29     78.48 o 
  12  20   2      934.74     1151.97    116.14 o 
  13  20   2       85.76       -2.46     49.41 o 
 -10  21   2        2.85       24.07     57.20 o 
  -9  21   2        4.66       12.09     57.32 o 
  -8  21   2       11.75       82.42     58.00 o 
  -7  21   2      900.94      795.24     77.67 o 
  -6  21   2       36.45      172.51     60.82 o 
  -5  21   2     3816.56     3436.07    124.23 o 
  -4  21   2      886.90     1037.43     90.87 o 
  -3  21   2     4132.69     4177.30    134.84 o 
  -2  21   2      197.98      188.35     61.04 o 
  -1  21   2     2841.51     3681.68    124.48 o 
   0  21   2      282.90      202.25     71.53 o 
   1  21   2     3821.93     3729.10    144.06 o 
   2  21   2      698.91      785.60     89.73 o 
   3  21   2     1112.40      841.68     87.58 o 
   4  21   2      346.41      474.37     86.31 o 
   5  21   2      601.91      817.39     89.36 o 
   6  21   2      165.35      192.25     70.76 o 
   7  21   2       49.43        5.08     52.95 o 
   8  21   2       34.01      -14.45     65.94 o 
   9  21   2      932.65     1287.68    147.60 o 
  10  21   2      366.37      442.00     71.05 o 
  -5  22   2     1095.50     1467.53     95.40 o 
  -4  22   2      237.43      337.28     68.79 o 
  -3  22   2       36.27       11.48     56.22 o 
  -2  22   2       60.40       45.80     77.96 o 
  -1  22   2       44.09       61.82     67.80 o 
   0  22   2       41.69        0.79     64.11 o 
   1  22   2      202.05       90.08     70.65 o 
   2  22   2       44.28       89.47     69.69 o 
   3  22   2     1067.77     1208.82    104.28 o 
   4  22   2       91.88      160.30     69.95 o 
   5  22   2     1965.60     2360.14    173.49 o 
 -29   1   3        0.10     -100.37    104.34 o 
 -28   1   3      121.72      202.80     74.81 o 
 -27   1   3      111.49      152.80     70.20 o 
 -26   1   3        7.53       72.21     53.47 o 
 -25   1   3        7.61       28.31     43.82 o 
 -24   1   3      357.45      575.51     62.71 o 
 -23   1   3      328.53      221.34     51.51 o 
 -22   1   3      466.08      357.19     45.58 o 
 -21   1   3     1358.67     1662.87     76.68 o 
 -20   1   3       45.76      107.17     52.28 o 
 -19   1   3        0.13        0.12     53.21 o 
 -18   1   3     4115.73     5788.61    119.05 o 
 -17   1   3        1.37       48.29     37.22 o 
 -16   1   3     1457.48     2013.02    155.52 o 
 -15   1   3        3.66      -18.50     44.27 o 
 -14   1   3        2.72       -9.74     38.73 o 
 -13   1   3      887.86     1369.99     76.34 o 
 -12   1   3       35.05      271.30     42.40 o 
 -11   1   3      107.39      107.76     36.43 o 
 -10   1   3     1138.55     1813.26     74.00 o 
  -9   1   3     4016.49     4794.95    111.60 o 
  -8   1   3     2381.25     2323.68     72.82 o 
  -7   1   3    10544.39    12686.46    188.42 o 
  -6   1   3     6487.56     7172.91    114.53 o 
  -5   1   3      140.81      135.79     13.96 o 
  -4   1   3    62884.76    61510.83    410.23 o 
  -3   1   3    17251.39    15523.65    100.56 o 
  -2   1   3     8273.69     9287.06     69.42 o 
  -1   1   3     5559.54     4613.73     38.69 o 
   0   1   3      132.31      242.55     10.31 o 
   1   1   3      710.89      828.29     14.80 o 
   2   1   3     4656.02     5141.35     33.75 o 
   3   1   3     6641.83     4080.01     37.24 o 
   4   1   3      264.80      207.57     13.35 o 
   5   1   3     4034.60     3175.32     34.27 o 
   6   1   3     5659.20     5747.54     61.61 o 
   7   1   3      416.94      177.23     19.57 o 
   8   1   3     1498.68     1254.85     40.58 o 
   9   1   3      125.21      548.84     29.71 o 
  10   1   3     3020.35     3603.79     78.56 o 
  11   1   3       83.15      306.83     38.93 o 
  12   1   3      117.03        8.93     25.91 o 
  13   1   3     6671.46     8406.64    140.02 o 
  14   1   3       10.94      -11.95     29.78 o 
  15   1   3       66.93      101.06     38.17 o 
  16   1   3       50.70      -39.80     32.70 o 
  17   1   3       23.69       12.67     39.17 o 
  18   1   3      780.35      881.65     89.76 o 
  19   1   3      116.94      245.39     47.85 o 
  20   1   3      636.58      471.09     68.29 o 
  21   1   3      268.69      305.83     66.52 o 
  22   1   3      139.80      111.46     62.59 o 
  23   1   3      452.02      498.65    251.16 o 
  24   1   3        6.88      -61.69     57.54 o 
  25   1   3       85.65      166.95     71.35 o 
  26   1   3        8.41      -55.39    131.17 o 
  27   1   3      600.51      446.63     74.73 o 
  28   1   3      100.15      157.34     61.09 o 
  29   1   3      140.23      117.64     72.94 o 
 -28   2   3      163.19       97.42     70.58 o 
 -27   2   3      134.35      171.57     71.00 o 
 -26   2   3      182.44       -8.00     59.85 o 
 -25   2   3       28.51      -65.39     53.20 o 
 -24   2   3       40.20      -11.10     48.48 o 
 -23   2   3      164.57       76.94     46.45 o 
 -22   2   3        0.92       27.02     52.20 o 
 -21   2   3       20.57       32.84     40.09 o 
 -20   2   3      506.09      325.91     51.12 o 
 -19   2   3       55.52       40.43     51.35 o 
 -18   2   3      357.87     1007.08     56.62 o 
 -17   2   3      134.95       93.01     34.33 o 
 -16   2   3     4951.40     3993.68     92.64 o 
 -15   2   3     1914.19     1467.33     59.26 o 
 -14   2   3     1907.32     2074.69     63.90 o 
 -13   2   3     1230.04     1836.13     60.20 o 
 -12   2   3      730.71      695.82     46.33 o 
 -11   2   3     1775.90     1865.26     65.60 o 
 -10   2   3     8357.31     8109.64    130.69 o 
  -9   2   3      375.15      389.65     33.78 o 
  -8   2   3       34.62       71.96     20.86 o 
  -7   2   3     2343.04     2192.97     50.62 o 
  -6   2   3      134.23       99.75     18.69 o 
  -5   2   3      285.74      327.04     16.18 o 
  -4   2   3     1972.91     1803.15     23.03 o 
  -3   2   3     4242.73     4874.71     36.39 o 
  -2   2   3    91644.81    94641.36    441.55 o 
  -1   2   3      752.05      616.58     13.06 o 
   0   2   3    57621.35    65439.95    353.48 o 
   1   2   3    14494.15    17830.62    115.64 o 
   2   2   3   190705.72   207844.20   1113.61 o 
   3   2   3    14522.12    18852.97    154.96 o 
   4   2   3     2173.18     3539.98     55.23 o 
   5   2   3     5152.24     7494.11     57.73 o 
   6   2   3     1973.43     1148.99     26.15 o 
   7   2   3    15498.14    14574.57    120.41 o 
   8   2   3    14860.80    15217.83    130.06 o 
   9   2   3     4464.27     4076.76     62.11 o 
  10   2   3        4.21      168.97     21.02 o 
  11   2   3       69.41        0.63     20.16 o 
  12   2   3     2871.49     2064.57     57.74 o 
  13   2   3        4.07        9.45     31.38 o 
  14   2   3     1986.83     2014.63     75.37 o 
  15   2   3       95.86      -48.09     32.06 o 
  16   2   3     4554.01     4218.63    107.71 o 
  17   2   3      549.43      633.40     80.01 o 
  18   2   3       32.81       82.73     41.69 o 
  19   2   3     1187.02      616.68     59.25 o 
  20   2   3      208.74       76.69     36.72 o 
  21   2   3       22.43       23.54     77.51 o 
  22   2   3       12.52      126.25     59.38 o 
  23   2   3        6.45      -21.52     63.35 o 
  24   2   3      238.63      358.35     74.58 o 
  25   2   3      158.06      377.80     80.58 o 
  26   2   3       54.38      -17.05     70.58 o 
  27   2   3       61.99       50.35     53.83 o 
  28   2   3        0.07        1.91     55.36 o 
 -28   3   3      165.63      247.10     75.37 o 
 -27   3   3      146.06       71.58     55.54 o 
 -26   3   3      760.20      840.08     75.23 o 
 -25   3   3      535.51      415.10     72.71 o 
 -24   3   3     1091.30      649.39     76.36 o 
 -23   3   3     1003.88      872.51    104.63 o 
 -22   3   3     2233.36     2743.04    114.76 o 
 -21   3   3     3859.71     3912.27    130.21 o 
 -20   3   3      307.21      351.91     50.42 o 
 -19   3   3      505.42      549.17     48.99 o 
 -18   3   3     1836.63     1686.46     75.16 o 
 -17   3   3     1637.07     2127.90     73.35 o 
 -16   3   3      187.57      141.90     34.62 o 
 -15   3   3       86.83       81.91     32.43 o 
 -14   3   3      549.33      836.76     43.25 o 
 -13   3   3    12028.76    13824.16    166.44 o 
 -12   3   3       55.86        6.38     21.78 o 
 -11   3   3     2392.08     2835.66     63.38 o 
 -10   3   3     8836.19     8385.64    108.03 o 
  -9   3   3     5459.85     6431.58     87.46 o 
  -8   3   3       10.77       60.63     19.22 o 
  -7   3   3    60444.41    71395.48    528.58 o 
  -6   3   3     5253.85     5566.10     59.39 o 
  -5   3   3     2052.07     1956.62     47.24 o 
  -4   3   3    22065.42    26340.00    169.44 o 
  -3   3   3    11411.84    11060.12     72.45 o 
  -2   3   3    10038.52    11883.21     68.41 o 
  -1   3   3      666.49      913.27     18.86 o 
   0   3   3       86.30        3.98      9.62 o 
   1   3   3     8362.29     8810.89     69.72 o 
   2   3   3     3313.36     2777.05     56.18 o 
   3   3   3    29884.03    27180.88    183.24 o 
   4   3   3     5386.40     4856.02     48.20 o 
   5   3   3     7400.83     5483.86     52.13 o 
   6   3   3     2423.30     2252.73     37.73 o 
   7   3   3    12852.05    12932.02    112.94 o 
   8   3   3     2632.05     2417.20     46.11 o 
   9   3   3      729.67     1125.31     33.96 o 
  10   3   3      353.55      263.12     22.56 o 
  11   3   3    12095.52    11712.74    119.06 o 
  12   3   3       42.35       29.62     20.23 o 
  13   3   3    21407.20    23109.09    218.45 o 
  14   3   3     2275.26     2137.97     64.88 o 
  15   3   3     1784.04     2034.32     67.27 o 
  16   3   3        0.93      -30.48     30.03 o 
  17   3   3     3491.51     4742.57    101.60 o 
  18   3   3      364.48      479.52     45.27 o 
  19   3   3      190.12      204.03     41.98 o 
  20   3   3     1093.93     1143.36     61.48 o 
  21   3   3      633.50      833.10     86.82 o 
  22   3   3      489.60      469.07     74.56 o 
  23   3   3     1004.84      827.80     75.61 o 
  24   3   3       88.24       29.17     53.31 o 
  25   3   3     1086.74     1141.82     92.88 o 
  26   3   3      173.30      189.44     67.39 o 
  27   3   3     1843.95     2102.02    202.67 o 
  28   3   3      541.03      318.88    103.66 o 
 -28   4   3      735.48      783.60     80.20 o 
 -27   4   3      235.66      259.31     62.83 o 
 -26   4   3      722.62      703.54     73.60 o 
 -25   4   3       74.64       38.89     55.91 o 
 -24   4   3       23.56       22.59     56.69 o 
 -23   4   3      361.31      500.13     71.28 o 
 -22   4   3        7.20      -25.73     52.57 o 
 -21   4   3      113.07       26.43     53.76 o 
 -20   4   3     2186.94     2892.22    110.45 o 
 -19   4   3      908.45      814.78     83.60 o 
 -18   4   3     4682.33     3693.48    157.56 o 
 -17   4   3     1110.96     1110.57     65.93 o 
 -16   4   3     7258.80     8388.01    131.23 o 
 -15   4   3     3968.89     6585.38    140.78 o 
 -14   4   3    10532.68    12300.02    156.94 o 
 -13   4   3    10491.95     7851.26    114.48 o 
 -12   4   3      589.73      731.98     37.11 o 
 -11   4   3    18514.16    21453.28    216.76 o 
 -10   4   3    22293.66    22033.54    197.37 o 
  -9   4   3     2260.64     2700.57     63.71 o 
  -8   4   3      402.33      861.79     26.22 o 
  -7   4   3    16330.38    15291.60    114.25 o 
  -6   4   3      265.37      110.46     17.66 o 
  -5   4   3     2140.33     2079.81     39.49 o 
  -4   4   3    28878.68    27189.61    195.65 o 
  -3   4   3    17693.24    15245.63    102.40 o 
  -2   4   3    21425.36    22167.06    140.26 o 
  -1   4   3    30538.87    34573.29    217.44 o 
   0   4   3      658.64      584.99     19.79 o 
   1   4   3    28290.55    30906.31    195.89 o 
   2   4   3        3.73       49.85     16.56 o 
   3   4   3     9489.64    10443.63    147.43 o 
   4   4   3      699.03      553.00     20.63 o 
   5   4   3    22254.34    23813.67    168.83 o 
   6   4   3      211.99      229.43     20.32 o 
   7   4   3    11324.96    14249.97    115.03 o 
   8   4   3     4196.81     3573.81     54.47 o 
   9   4   3    11956.70    11789.52    112.83 o 
  10   4   3      396.73      544.78     27.14 o 
  11   4   3       39.98      110.93     23.59 o 
  12   4   3      219.75      165.98     25.23 o 
  13   4   3     1436.77     1535.45     49.21 o 
  14   4   3     1842.36     1768.48     51.20 o 
  15   4   3     5369.56     5349.25    112.74 o 
  16   4   3     1668.30     2027.80     63.49 o 
  17   4   3     5083.37     4467.03     90.80 o 
  18   4   3     1518.78     1361.13     76.44 o 
  19   4   3     5374.29     6371.32    113.14 o 
  20   4   3     1133.26     1084.14     55.48 o 
  21   4   3     5018.16     5001.05    120.48 o 
  22   4   3      200.06       98.32     50.20 o 
  23   4   3     2037.22     2132.64    103.46 o 
  24   4   3      196.40      179.25     53.21 o 
  25   4   3      324.62      389.01     74.17 o 
  26   4   3       39.82       98.07     97.63 o 
  27   4   3      142.52      236.94     94.19 o 
  28   4   3      101.72      129.74     91.77 o 
 -28   5   3      613.72      621.00     92.15 o 
 -27   5   3      453.83      610.58     74.50 o 
 -26   5   3     1837.58     1725.22    132.43 o 
 -25   5   3     1072.16      761.17     86.68 o 
 -24   5   3     4649.24     5260.21    168.61 o 
 -23   5   3     1859.12     2399.95    123.46 o 
 -22   5   3     4982.00     5115.32    210.66 o 
 -21   5   3     6738.67     6369.55    170.06 o 
 -20   5   3     2188.42     2012.90    144.89 o 
 -19   5   3     5204.28     5136.37    212.98 o 
 -18   5   3     1115.83     1136.11     61.86 o 
 -17   5   3      629.23      858.65     55.68 o 
 -16   5   3      107.60       22.63     27.47 o 
 -15   5   3      230.50      374.24     33.31 o 
 -14   5   3      293.26      488.95     38.40 o 
 -13   5   3      199.78      173.50     25.18 o 
 -12   5   3     9428.90    10416.70    120.16 o 
 -11   5   3     5851.16     6740.23     88.01 o 
 -10   5   3    15085.74    14151.70    140.01 o 
  -9   5   3    19733.87    18518.57    147.00 o 
  -8   5   3    15863.05    19531.08    141.83 o 
  -7   5   3    48067.55    53315.19    356.58 o 
  -6   5   3      620.14      892.68     33.74 o 
  -5   5   3   157935.41   170747.13   1040.25 o 
  -4   5   3     7168.84     7838.82     71.75 o 
  -3   5   3     4682.22     5073.27     53.87 o 
  -2   5   3    13379.93    12766.32    102.26 o 
  -1   5   3    20746.21    22386.31    154.99 o 
   0   5   3      280.04      598.04     21.38 o 
   1   5   3       65.05       14.26     12.83 o 
   2   5   3    12130.33    11893.94     94.83 o 
   3   5   3      588.30      770.83     22.90 o 
   4   5   3     4102.36     5362.39     56.93 o 
   5   5   3    34985.78    31888.84    206.45 o 
   6   5   3        4.47      -17.69     11.79 o 
   7   5   3    24122.86    29549.45    225.24 o 
   8   5   3      609.57      496.62     25.87 o 
   9   5   3    53432.67    54689.82    426.59 o 
  10   5   3     2011.72     3057.14     61.69 o 
  11   5   3    28066.11    30086.96    599.63 o 
  12   5   3     1267.80     1448.31     43.32 o 
  13   5   3    14493.47    15571.13    184.87 o 
  14   5   3     1986.41     1375.22     55.67 o 
  15   5   3    10919.95    13023.22    171.22 o 
  16   5   3      468.66      500.73     44.98 o 
  17   5   3     3250.77     3097.42     79.13 o 
  18   5   3      275.83      340.66     40.06 o 
  19   5   3      258.13      281.77     39.90 o 
  20   5   3     2584.57     2159.39     73.82 o 
  21   5   3     1806.42     1350.45     71.78 o 
  22   5   3        1.54      -25.71     50.49 o 
  23   5   3     2047.87     2661.50    102.44 o 
  24   5   3      761.00     1091.63    114.97 o 
  25   5   3     3279.55     3627.99    229.80 o 
  26   5   3      378.56      377.71    113.78 o 
  27   5   3     2660.13     2955.71    179.58 o 
  28   5   3      970.45      786.62    153.78 o 
 -28   6   3     1258.45     1171.99    110.44 o 
 -27   6   3      287.33      293.50     68.03 o 
 -26   6   3      889.32     1128.55    148.66 o 
 -25   6   3      385.99      419.21    116.68 o 
 -24   6   3      110.92      102.17     63.91 o 
 -23   6   3      140.26       56.66     59.66 o 
 -22   6   3     1794.31     1940.23    134.57 o 
 -21   6   3     1092.79     1061.01     87.29 o 
 -20   6   3      650.05      587.76     88.65 o 
 -19   6   3     3842.98     3633.41    131.85 o 
 -18   6   3     4544.32     5494.55    150.97 o 
 -17   6   3     4005.28     4179.21    130.72 o 
 -16   6   3     5136.77     4588.87    125.07 o 
 -15   6   3    12821.08    11665.68    167.87 o 
 -14   6   3     2382.78     2482.77     60.61 o 
 -13   6   3    16684.20    19249.66    188.59 o 
 -12   6   3     7106.75     6752.91    103.49 o 
 -11   6   3    10857.89    11690.20    124.28 o 
 -10   6   3       38.28       93.04     16.13 o 
  -9   6   3     1606.53     1370.35     25.81 o 
  -8   6   3      217.50      143.00     17.27 o 
  -7   6   3       19.23      -11.61     19.11 o 
  -6   6   3     2325.83     3215.43     57.09 o 
  -5   6   3       71.74       20.39     12.60 o 
  -4   6   3    35816.98    43419.12    276.84 o 
  -3   6   3    57417.98    63854.32    386.35 o 
  -2   6   3    13711.47    12417.97     88.31 o 
  -1   6   3    40127.50    38995.78    234.15 o 
   0   6   3      903.10      789.47     25.29 o 
   1   6   3    13365.59    14303.52    113.11 o 
   2   6   3     1640.11     1066.80     29.22 o 
   3   6   3    18683.89    17427.86    129.96 o 
   4   6   3     1034.92     1240.04     30.63 o 
   5   6   3    59905.08    65463.82    393.93 o 
   6   6   3      108.16        6.59     14.85 o 
   7   6   3    43735.62    48774.71    304.90 o 
   8   6   3       96.56       43.52     16.04 o 
   9   6   3      877.12     1089.05     36.23 o 
  10   6   3     2520.30     2358.59     64.04 o 
  11   6   3     3718.26     4092.67     82.96 o 
  12   6   3      501.94      574.71     38.99 o 
  13   6   3     3303.14     2696.57     74.50 o 
  14   6   3      488.32      426.23     40.43 o 
  15   6   3    17074.23    17071.28    207.04 o 
  16   6   3      851.96      501.76     56.78 o 
  17   6   3     7979.19     7382.27    130.43 o 
  18   6   3     1588.04     1638.18     62.36 o 
  19   6   3    10534.00    10686.46    152.91 o 
  20   6   3     1657.77     1673.42     80.19 o 
  21   6   3    10179.60    10754.63    164.95 o 
  22   6   3       99.66       48.47     45.42 o 
  23   6   3     1328.98     1764.94    136.25 o 
  24   6   3      322.20      195.81     85.86 o 
  25   6   3      145.00       97.72     86.23 o 
  26   6   3      115.07      286.15     95.36 o 
  27   6   3       16.64       63.32     86.50 o 
 -27   7   3      411.17      403.64     82.84 o 
 -26   7   3     2310.26     2706.75    241.06 o 
 -25   7   3     1170.72     1584.04    171.44 o 
 -24   7   3     5244.54     5337.34    175.18 o 
 -23   7   3     1738.48     1668.74    104.33 o 
 -22   7   3     6067.34     5686.45    171.85 o 
 -21   7   3     3977.93     4155.07    145.82 o 
 -20   7   3     6323.04     6140.74    171.30 o 
 -19   7   3     5170.65     6288.26    180.48 o 
 -18   7   3     5297.31     5895.58    227.71 o 
 -17   7   3      186.60       98.01     51.66 o 
 -16   7   3      152.89       19.45     46.97 o 
 -15   7   3       32.56      -20.91     45.65 o 
 -14   7   3     1916.08     1840.97    114.75 o 
 -13   7   3      372.28      495.01     25.99 o 
 -12   7   3     4315.16     3947.54     67.33 o 
 -11   7   3     5239.26     4938.63     55.96 o 
 -10   7   3     7892.99     9467.11     81.67 o 
  -9   7   3    22199.63    25879.95    203.51 o 
  -8   7   3    17732.82    16751.69    129.50 o 
  -7   7   3    20789.77    19381.60    150.35 o 
  -6   7   3    17117.20    18750.36    145.54 o 
  -5   7   3    99528.84   106091.30    626.24 o 
  -4   7   3      245.58      533.17     32.70 o 
  -3   7   3    43919.77    45991.00    273.89 o 
  -2   7   3     4309.03     4788.36     50.15 o 
  -1   7   3     8446.81     8405.68     75.86 o 
   0   7   3       80.90       53.30     13.98 o 
   1   7   3     8827.91     9082.25     80.06 o 
   2   7   3      142.42      143.37     17.25 o 
   3   7   3     7241.70     5937.94     66.13 o 
   4   7   3      639.82      274.51     20.02 o 
   5   7   3     7863.89    10188.51     92.73 o 
   6   7   3     1644.38     2008.60     41.29 o 
   7   7   3    32706.96    31047.39    226.41 o 
   8   7   3     2911.83     3133.38     54.26 o 
   9   7   3    37067.30    34982.31    273.97 o 
  10   7   3      287.65      198.66     28.81 o 
  11   7   3    15333.85    17151.21    177.58 o 
  12   7   3      291.18      233.62     37.68 o 
  13   7   3    25428.64    26888.90    251.45 o 
  14   7   3      118.39      115.86     24.18 o 
  15   7   3     6525.99     6331.75    139.69 o 
  16   7   3      112.47       -4.93     34.98 o 
  17   7   3      503.04      743.49     53.24 o 
  18   7   3       10.89      -47.34     31.56 o 
  19   7   3        2.08       -7.27     36.85 o 
  20   7   3      373.40      231.18     42.22 o 
  21   7   3      829.05     1116.66     91.71 o 
  22   7   3      350.18      319.55     88.31 o 
  23   7   3     2461.64     2544.30    185.08 o 
  24   7   3      329.50      186.11    122.73 o 
  25   7   3     3274.22     3376.51    204.21 o 
  26   7   3      254.82      180.00     89.85 o 
  27   7   3     2707.09     2763.45    209.92 o 
 -27   8   3      242.05      373.96     73.57 o 
 -26   8   3     1772.60     1740.50    119.43 o 
 -25   8   3      245.62      305.77     76.64 o 
 -24   8   3       60.34       86.67     69.72 o 
 -23   8   3      385.86      322.12     71.81 o 
 -22   8   3      432.92      445.63     74.38 o 
 -21   8   3      381.26      229.31     67.47 o 
 -20   8   3     1372.44     1238.21     93.56 o 
 -19   8   3     6650.20     6371.63    175.14 o 
 -18   8   3     8912.91     9072.24    202.84 o 
 -17   8   3    16984.69    18144.13    295.60 o 
 -16   8   3     8426.68     8005.74    208.52 o 
 -15   8   3     6886.89     5753.41    152.70 o 
 -14   8   3    12361.40    11859.08    218.17 o 
 -13   8   3    31430.85    34402.77    335.08 o 
 -12   8   3    10757.39    11854.83    178.21 o 
 -11   8   3     6972.50     6585.85     88.97 o 
 -10   8   3      861.50      724.75     32.36 o 
  -9   8   3    10376.19    11362.10    122.56 o 
  -8   8   3     1083.82     1257.20     33.99 o 
  -7   8   3      733.90      862.12     35.78 o 
  -6   8   3     1572.55     1725.27     42.81 o 
  -5   8   3     3154.21     3583.04     54.11 o 
  -4   8   3      869.73      460.05     35.87 o 
  -3   8   3    16029.79    17377.69    127.12 o 
  -2   8   3    10910.41    13022.13     98.70 o 
  -1   8   3    57629.27    55379.95    309.98 o 
   0   8   3      566.24      431.31     31.45 o 
   1   8   3    42570.20    42661.33    261.70 o 
   2   8   3      488.88      741.90     30.77 o 
   3   8   3    30122.02    32231.22    207.64 o 
   4   8   3     2155.53     2890.75     45.95 o 
   5   8   3    38572.14    39272.23    244.66 o 
   6   8   3        3.20       23.54     16.87 o 
   7   8   3    33656.28    31629.27    234.17 o 
   8   8   3     2806.14     2935.30     54.43 o 
   9   8   3      767.09     1796.98     46.39 o 
  10   8   3     4279.83     4408.71     84.12 o 
  11   8   3      138.99      291.91     36.21 o 
  12   8   3       39.14      -35.50     23.66 o 
  13   8   3     7905.35     6552.89     95.52 o 
  14   8   3      212.09      345.38     33.06 o 
  15   8   3     6648.42     6774.42     95.44 o 
  16   8   3      364.51      714.61     43.02 o 
  17   8   3    16865.16    17771.96    187.20 o 
  18   8   3       51.80       79.10     37.45 o 
  19   8   3    17000.43    17070.38    370.20 o 
  20   8   3     1484.04     1196.36    114.16 o 
  21   8   3     6127.77     6416.23    184.17 o 
  22   8   3       57.03        3.26    107.57 o 
  23   8   3     2732.51     3248.32    257.13 o 
  24   8   3      456.27      515.63    104.51 o 
  25   8   3      642.65      764.87    150.30 o 
  26   8   3      112.35      228.40    134.90 o 
  27   8   3       19.61       14.68     84.95 o 
 -26   9   3     2373.04     2479.91    119.62 o 
 -25   9   3     1453.22     1798.70    114.10 o 
 -24   9   3     4758.29     4579.11    147.95 o 
 -23   9   3     1795.94     2261.46    106.40 o 
 -22   9   3     6775.38     7103.91    199.01 o 
 -21   9   3     2556.49     2635.95    175.34 o 
 -20   9   3     6628.49     6973.49    189.60 o 
 -19   9   3     2272.94     2021.58    110.12 o 
 -18   9   3     1990.22     1816.05    110.56 o 
 -17   9   3      211.79      351.98     67.48 o 
 -16   9   3      538.92      716.63     64.47 o 
 -15   9   3       24.60      -68.47     45.65 o 
 -14   9   3      111.54       96.22     38.76 o 
 -13   9   3     1924.23     2184.18     77.08 o 
 -12   9   3     2012.66     2496.94     87.33 o 
 -11   9   3     8666.46     8343.38    134.05 o 
 -10   9   3    11303.68     9095.25    110.86 o 
  -9   9   3    15805.55    17222.57    200.39 o 
  -8   9   3     8087.89     9258.20     97.40 o 
  -7   9   3    41037.68    39457.64    273.05 o 
  -6   9   3     6254.20     6966.50     81.10 o 
  -5   9   3    18967.21    22072.50    172.40 o 
  -4   9   3     2983.22     3018.44     43.55 o 
  -3   9   3    14972.76    13803.68    110.95 o 
  -2   9   3     5233.60     4774.12     58.64 o 
  -1   9   3    23739.39    23453.21    156.40 o 
   0   9   3     6636.01     4930.65     57.70 o 
   1   9   3      650.78      978.49     30.04 o 
   2   9   3      156.84       44.97     17.26 o 
   3   9   3     1073.60     1084.48     31.32 o 
   4   9   3     4430.98     4055.90     62.34 o 
   5   9   3    13634.71    12276.08    105.57 o 
   6   9   3     3561.45     3194.54     54.63 o 
   7   9   3    40913.94    40453.25    272.79 o 
   8   9   3      120.77       62.99     18.04 o 
   9   9   3    27619.71    31891.73    214.18 o 
  10   9   3     1346.59     1940.06     48.15 o 
  11   9   3    37461.09    35757.98    291.86 o 
  12   9   3     1272.50     1071.94     39.56 o 
  13   9   3     9103.08     9178.72    110.35 o 
  14   9   3      196.54      213.93     30.61 o 
  15   9   3     5649.81     6351.34     94.43 o 
  16   9   3     1147.61     1163.35     47.17 o 
  17   9   3        4.35       62.73     36.99 o 
  18   9   3      154.98       74.11     55.44 o 
  19   9   3      866.79      962.80     83.51 o 
  20   9   3      673.67      714.37    102.59 o 
  21   9   3      819.13      876.89    194.77 o 
  22   9   3     1142.15      872.95    115.59 o 
  23   9   3     4690.41     5369.11    322.96 o 
  24   9   3      452.64      735.94    115.53 o 
  25   9   3     2430.49     3240.26    191.94 o 
  26   9   3      716.40      366.10    156.51 o 
 -25  10   3        1.72      -36.92     70.32 o 
 -24  10   3      167.60      121.54     60.92 o 
 -23  10   3       68.99      -80.04     53.36 o 
 -22  10   3      115.18      111.27     66.62 o 
 -21  10   3     1075.62     1030.00     81.60 o 
 -20  10   3      590.13      583.69     68.60 o 
 -19  10   3     5302.40     5218.73    209.34 o 
 -18  10   3     4377.85     4018.67    127.73 o 
 -17  10   3    10544.66    10471.18    262.62 o 
 -16  10   3    12533.28    12232.60    306.01 o 
 -15  10   3    11504.17    13077.18    189.76 o 
 -14  10   3     9415.67     9643.30    158.32 o 
 -13  10   3    12325.76    11774.08    184.18 o 
 -12  10   3    10495.64    10613.49    161.30 o 
 -11  10   3    10732.34    10999.57    161.57 o 
 -10  10   3     2105.55     2017.17     71.49 o 
  -9  10   3     1865.24     1710.50     58.41 o 
  -8  10   3      822.93      656.16     31.09 o 
  -7  10   3      203.29      226.90     23.73 o 
  -6  10   3     1355.44     1527.09     41.74 o 
  -5  10   3     1134.93      748.79     31.96 o 
  -4  10   3     2968.02     2570.59     43.91 o 
  -3  10   3    18603.90    18631.75    141.96 o 
  -2  10   3     1464.79     1625.86     48.05 o 
  -1  10   3    32695.64    33130.13    209.23 o 
   0  10   3     1159.57      959.32     29.85 o 
   1  10   3    59009.68    62897.61    375.84 o 
   2  10   3     1353.27     1999.27     44.18 o 
   3  10   3    68328.93    67686.61    399.68 o 
   4  10   3     1144.80     1757.68     53.47 o 
   5  10   3    18655.18    18555.86    143.39 o 
   6  10   3     2361.97     2176.91     61.25 o 
   7  10   3    13510.97    15050.25    133.55 o 
   8  10   3      380.04      265.24     30.42 o 
   9  10   3     1654.11     1413.63     45.98 o 
  10  10   3      405.90      413.35     29.61 o 
  11  10   3       19.03        8.02     23.49 o 
  12  10   3      684.46      917.83     38.08 o 
  13  10   3     3838.04     4180.68     76.33 o 
  14  10   3       12.54      -24.98     26.47 o 
  15  10   3    21290.21    20969.25    213.28 o 
  16  10   3      311.37      203.44     37.20 o 
  17  10   3    12811.71    13571.49    215.20 o 
  18  10   3      233.39      202.09     64.07 o 
  19  10   3    11286.55    12893.79    252.37 o 
  20  10   3      422.81      225.25     95.65 o 
  21  10   3     5533.33     5968.32    301.10 o 
  22  10   3      159.24       -0.99    111.79 o 
  23  10   3     3089.78     3300.42    188.30 o 
  24  10   3       72.23      -26.91     81.21 o 
  25  10   3      952.61     1094.96    135.88 o 
 -25  11   3     1111.89     1153.79     96.77 o 
 -24  11   3     2812.32     3096.36    131.74 o 
 -23  11   3     1018.03     1053.19    100.12 o 
 -22  11   3     4474.98     3739.23    137.29 o 
 -21  11   3     1855.81     1885.49    104.20 o 
 -20  11   3     4197.14     4324.01    139.30 o 
 -19  11   3      792.84      868.13     75.22 o 
 -18  11   3     1146.30     1089.77    108.82 o 
 -17  11   3     1354.00     1553.88    106.52 o 
 -16  11   3       56.19       47.10     47.59 o 
 -15  11   3       85.44       38.35     42.30 o 
 -14  11   3      534.44      430.02     54.34 o 
 -13  11   3     1116.95     1214.48     66.78 o 
 -12  11   3      840.40      995.59     60.98 o 
 -11  11   3     3773.27     3570.54     97.58 o 
 -10  11   3     9565.36    10436.76    144.66 o 
  -9  11   3    15540.30    16185.41    185.13 o 
  -8  11   3     2335.01     2702.83     75.28 o 
  -7  11   3     8884.13     8534.11     99.82 o 
  -6  11   3    10267.02     8932.70    102.41 o 
  -5  11   3    26257.23    24812.24    198.24 o 
  -4  11   3     1531.17     1836.57     40.23 o 
  -3  11   3    10097.28     9880.03     95.74 o 
  -2  11   3      169.95       73.48     19.87 o 
  -1  11   3     8248.61     9796.59     97.22 o 
   0  11   3     3123.20     3089.12     51.52 o 
   1  11   3      861.19     1077.95     35.02 o 
   2  11   3      271.52      160.57     21.44 o 
   3  11   3     2837.57     2609.43     60.73 o 
   4  11   3        6.44       56.04     20.92 o 
   5  11   3     8862.61     9559.92     98.09 o 
   6  11   3      955.91      870.48     35.77 o 
   7  11   3    15502.57    14633.80    134.34 o 
   8  11   3     2544.91     2510.45     51.39 o 
   9  11   3    30026.59    28115.99    201.43 o 
  10  11   3      882.23      577.44     31.11 o 
  11  11   3    15491.75    16696.71    152.44 o 
  12  11   3      263.32      139.46     30.58 o 
  13  11   3     5895.69     6440.53     98.93 o 
  14  11   3      207.24      435.04     41.65 o 
  15  11   3     7784.33     7541.19    128.60 o 
  16  11   3      182.52      126.04     50.66 o 
  17  11   3      310.99      250.17     56.15 o 
  18  11   3      519.06      780.27     68.58 o 
  19  11   3        0.29       42.66     60.41 o 
  20  11   3        4.69      -24.79     85.21 o 
  21  11   3     1401.40     1572.15    139.00 o 
  22  11   3      388.58       26.33    122.73 o 
  23  11   3     3572.81     4120.99    303.58 o 
  24  11   3      196.47      163.10     93.59 o 
  25  11   3     2017.42     2228.10    175.91 o 
 -24  12   3      413.17      535.96     82.23 o 
 -23  12   3       24.93      -22.09     58.21 o 
 -22  12   3       18.68      -26.06     56.17 o 
 -21  12   3      173.48      118.59     60.00 o 
 -20  12   3      965.56      984.40     85.38 o 
 -19  12   3     2081.52     1937.17    101.99 o 
 -18  12   3     2328.57     2473.38    107.41 o 
 -17  12   3     3352.94     3175.84    118.15 o 
 -16  12   3     4951.17     3977.42    114.48 o 
 -15  12   3     7299.43     6758.98    140.70 o 
 -14  12   3     7935.35     8250.52    154.12 o 
 -13  12   3    10915.64    11482.93    180.55 o 
 -12  12   3     4825.57     4836.51    116.79 o 
 -11  12   3     5467.92     5776.28    122.74 o 
 -10  12   3     2231.59     2687.40     81.36 o 
  -9  12   3     1078.21     1436.65     69.18 o 
  -8  12   3        4.72      -25.83     32.28 o 
  -7  12   3      840.44     1070.99     48.76 o 
  -6  12   3       25.91       38.89     23.49 o 
  -5  12   3      646.52      773.99     36.53 o 
  -4  12   3     1667.22     1872.44     51.59 o 
  -3  12   3     5982.96     5883.32     74.40 o 
  -2  12   3     3576.50     3042.12     56.18 o 
  -1  12   3    28971.37    28058.43    202.65 o 
   0  12   3     3192.18     4573.85     68.83 o 
   1  12   3    35230.84    33766.67    233.84 o 
   2  12   3     5829.96     4903.21     70.79 o 
   3  12   3    40439.08    38947.41    246.37 o 
   4  12   3        2.30       19.20     22.21 o 
   5  12   3    16393.85    16919.61    182.51 o 
   6  12   3      272.65      539.35     33.69 o 
   7  12   3     5029.11     5332.92     80.35 o 
   8  12   3       76.78      184.45     25.71 o 
   9  12   3     1221.15      840.44     37.47 o 
  10  12   3      275.79      203.91     29.96 o 
  11  12   3     1486.64     1729.18     55.96 o 
  12  12   3      276.19      230.29     33.98 o 
  13  12   3     6051.58     5790.28     96.13 o 
  14  12   3      778.33      658.25     92.77 o 
  15  12   3    10313.63    10254.87    188.83 o 
  16  12   3      122.97      135.08     52.68 o 
  17  12   3     7763.14     8713.78    232.93 o 
  18  12   3      410.84      289.07     59.62 o 
  19  12   3     8461.39     8552.65    256.56 o 
  20  12   3      411.31      396.50    129.18 o 
  21  12   3     2716.87     2562.61    168.28 o 
  22  12   3        2.83     -116.76    107.32 o 
  23  12   3     1994.98     2905.66    268.80 o 
  24  12   3       68.08       96.39     97.67 o 
 -23  13   3     1909.86     1812.91    109.98 o 
 -22  13   3     1535.19     1403.98     98.40 o 
 -21  13   3     2237.83     2254.82    170.18 o 
 -20  13   3     1199.40      961.61     84.29 o 
 -19  13   3     1872.24     1868.84    121.85 o 
 -18  13   3      647.84      839.32     79.39 o 
 -17  13   3      419.32      363.89     57.95 o 
 -16  13   3      297.08      216.58     50.49 o 
 -15  13   3      135.53      136.60     53.16 o 
 -14  13   3      138.33      233.51     49.52 o 
 -13  13   3      376.23      369.78     52.88 o 
 -12  13   3     1186.60      936.69     63.57 o 
 -11  13   3     6806.97     6560.19    122.46 o 
 -10  13   3     1339.76     1315.18     67.88 o 
  -9  13   3    12661.40    12502.00    168.63 o 
  -8  13   3     3496.05     2802.47     82.05 o 
  -7  13   3    10563.54    10270.90    148.33 o 
  -6  13   3     2105.73     2455.90     99.34 o 
  -5  13   3    16085.27    16130.86    156.27 o 
  -4  13   3     2473.08     2375.78     59.84 o 
  -3  13   3     7747.20     7493.12     99.39 o 
  -2  13   3      547.12      467.23     37.91 o 
  -1  13   3    10764.43    10392.58    107.71 o 
   0  13   3      105.12        9.27     22.86 o 
   1  13   3        0.44      -26.26     22.85 o 
   2  13   3     1508.34     1267.12     49.39 o 
   3  13   3      662.81      713.13     32.71 o 
   4  13   3      731.77      720.25     32.79 o 
   5  13   3     4329.46     4391.45     69.46 o 
   6  13   3     2167.33     2294.40     56.49 o 
   7  13   3    20055.33    21082.56    169.45 o 
   8  13   3     1019.16     1035.87     42.79 o 
   9  13   3    11130.80    10434.50    130.36 o 
  10  13   3      522.78      612.99     41.37 o 
  11  13   3    14602.35    13703.46    154.19 o 
  12  13   3     1136.24      635.86     43.03 o 
  13  13   3     9088.83     9033.92    225.62 o 
  14  13   3       71.70       70.21     44.24 o 
  15  13   3     3381.70     3264.25    118.24 o 
  16  13   3       63.66       83.61     54.30 o 
  17  13   3     1244.77     1118.10     79.99 o 
  18  13   3      159.04       86.73     55.82 o 
  19  13   3       18.00       28.91     54.76 o 
  20  13   3       79.37       70.04     93.42 o 
  21  13   3      640.66      490.64    301.60 o 
  22  13   3      132.65      415.38    153.03 o 
  23  13   3     1331.12     1309.24    201.73 o 
 -22  14   3        1.80      -68.02     98.68 o 
 -21  14   3      154.81      129.83     65.52 o 
 -20  14   3      239.35      130.17     60.72 o 
 -19  14   3      661.27      662.83     78.69 o 
 -18  14   3     1609.41     1765.45    101.34 o 
 -17  14   3     1667.25     1874.04    100.01 o 
 -16  14   3     2337.08     2241.50     93.60 o 
 -15  14   3     3551.47     3596.90    111.28 o 
 -14  14   3     1863.40     1824.94     83.83 o 
 -13  14   3     5819.19     5207.91    128.88 o 
 -12  14   3     4716.09     4719.35    122.41 o 
 -11  14   3     2925.71     3303.73     93.44 o 
 -10  14   3      764.56      690.61     52.95 o 
  -9  14   3     1411.51     1188.00     62.44 o 
  -8  14   3      312.06      271.75     44.07 o 
  -7  14   3      302.25      178.52     40.28 o 
  -6  14   3      318.49      207.89     41.95 o 
  -5  14   3      556.89      639.81     45.30 o 
  -4  14   3      148.86      180.15     30.46 o 
  -3  14   3     1940.49     1327.16     49.54 o 
  -2  14   3      319.46      161.13     31.61 o 
  -1  14   3    13495.16    15274.56    153.25 o 
   0  14   3     1101.76     1026.82     40.25 o 
   1  14   3    21190.20    20773.29    253.56 o 
   2  14   3     2945.96     3129.68     67.83 o 
   3  14   3    11483.66    11809.76    113.50 o 
   4  14   3     1116.68     1475.59     42.86 o 
   5  14   3     3629.69     3327.64     65.79 o 
   6  14   3       99.32       85.18     22.12 o 
   7  14   3     3995.78     3199.25     70.13 o 
   8  14   3        7.25       23.71     30.31 o 
   9  14   3       79.84       53.69     30.96 o 
  10  14   3       14.16       41.40     30.47 o 
  11  14   3        6.78      -27.81     34.96 o 
  12  14   3      135.15      143.61     63.80 o 
  13  14   3      722.06      630.09     60.48 o 
  14  14   3        2.64       18.50     49.53 o 
  15  14   3     5402.82     6029.08    155.36 o 
  16  14   3       84.17       49.61     54.48 o 
  17  14   3     3325.06     3472.28    128.87 o 
  18  14   3      144.04      165.60     63.06 o 
  19  14   3     3354.91     3984.71    159.94 o 
  20  14   3      198.83      249.86    175.14 o 
  21  14   3     1882.80     1729.08    215.64 o 
  22  14   3        8.51       11.92    125.21 o 
 -21  15   3      999.19     1228.19    100.55 o 
 -20  15   3      440.25      708.02     83.18 o 
 -19  15   3      801.33      918.51    100.26 o 
 -18  15   3      956.81      681.75     69.47 o 
 -17  15   3      438.62      550.22     65.88 o 
 -16  15   3      637.82      752.95     69.78 o 
 -15  15   3      224.81      352.81     58.69 o 
 -14  15   3      145.22      189.51     52.10 o 
 -13  15   3      782.90      845.89     68.44 o 
 -12  15   3       26.20       28.53     45.66 o 
 -11  15   3     2817.18     3370.19     98.42 o 
 -10  15   3      885.58      869.75     60.62 o 
  -9  15   3     4212.68     3870.67    100.71 o 
  -8  15   3      896.34      754.91     56.01 o 
  -7  15   3     7373.57     7802.15    136.66 o 
  -6  15   3     2097.83     2292.03     79.82 o 
  -5  15   3     8249.22     8455.03    140.14 o 
  -4  15   3     1645.49     1561.03     60.81 o 
  -3  15   3     4854.26     4359.42     82.25 o 
  -2  15   3      993.41     1075.43     47.09 o 
  -1  15   3     3072.01     2874.34     72.23 o 
   0  15   3      359.62      327.10     35.01 o 
   1  15   3     1467.39     1698.06     62.18 o 
   2  15   3      300.71      279.94     32.81 o 
   3  15   3      246.31      377.51     32.35 o 
   4  15   3       80.60       63.98     24.50 o 
   5  15   3      243.94       40.56     23.44 o 
   6  15   3      177.00       30.65     27.58 o 
   7  15   3     3837.62     4163.68     80.84 o 
   8  15   3        0.18       40.78     29.95 o 
   9  15   3     9977.86    10788.52    131.24 o 
  10  15   3       38.06       18.20     44.52 o 
  11  15   3     4358.39     4802.04    121.85 o 
  12  15   3        2.78       61.73     45.21 o 
  13  15   3     4138.35     3554.54    109.38 o 
  14  15   3      565.66      597.26     63.13 o 
  15  15   3     2462.96     2925.66    122.92 o 
  16  15   3       10.15       61.74     56.71 o 
  17  15   3      667.36      642.23     74.91 o 
  18  15   3      158.05      153.81     62.81 o 
  19  15   3      164.68       73.01     68.45 o 
  20  15   3       42.78      114.27     74.72 o 
  21  15   3      433.48      792.99    172.91 o 
 -20  16   3       45.33      -29.87     64.55 o 
 -19  16   3      318.47      284.76     75.88 o 
 -18  16   3       43.86       90.62     54.54 o 
 -17  16   3      861.39     1084.34     79.86 o 
 -16  16   3      345.24      377.28     61.00 o 
 -15  16   3     1109.63     1211.99     94.14 o 
 -14  16   3      298.29      310.64     58.47 o 
 -13  16   3      955.71     1032.04     73.95 o 
 -12  16   3     1046.49      998.87     76.92 o 
 -11  16   3     1079.90     1221.05     70.04 o 
 -10  16   3     1246.80     1227.50     72.44 o 
  -9  16   3     1186.20     1029.38     65.41 o 
  -8  16   3       77.89       68.85     42.79 o 
  -7  16   3       53.49        5.67     41.38 o 
  -6  16   3      615.97      782.04     56.72 o 
  -5  16   3      441.15      405.18     49.76 o 
  -4  16   3      346.44      578.33     52.08 o 
  -3  16   3       46.02      108.78     45.64 o 
  -2  16   3      257.27      354.79     41.30 o 
  -1  16   3      204.46      289.94     49.37 o 
   0  16   3      256.97      269.06     34.73 o 
   1  16   3     5147.07     5080.19     88.24 o 
   2  16   3     1280.81     1353.05     64.28 o 
   3  16   3     4309.76     4152.85     88.14 o 
   4  16   3       38.19      -15.07     35.55 o 
   5  16   3      749.61      615.84     49.92 o 
   6  16   3      375.17      494.92     43.27 o 
   7  16   3     1168.63     1495.61     54.98 o 
   8  16   3      245.42      388.23     38.99 o 
   9  16   3       24.42      -42.56     41.23 o 
  10  16   3       61.07       79.63     41.54 o 
  11  16   3      194.03      127.30     45.32 o 
  12  16   3        3.13      -13.54     41.48 o 
  13  16   3      295.64      358.44     52.19 o 
  14  16   3        4.21       18.32     62.61 o 
  15  16   3     1348.86     1307.94     90.69 o 
  16  16   3      396.85      522.77     75.05 o 
  17  16   3     1675.61     2074.18    110.53 o 
  18  16   3       34.37       49.69     69.78 o 
  19  16   3      970.98     1443.60    151.71 o 
  20  16   3       75.33       53.81     71.06 o 
 -18  17   3      425.23      661.42     85.92 o 
 -17  17   3       74.85       68.63     55.37 o 
 -16  17   3      146.10      100.87     57.05 o 
 -15  17   3        1.20       27.16     71.17 o 
 -14  17   3      317.85      421.41     62.92 o 
 -13  17   3      242.78      163.13     58.20 o 
 -12  17   3        6.65       74.27     46.62 o 
 -11  17   3     1711.63     1804.28     81.80 o 
 -10  17   3       41.34       67.73     44.96 o 
  -9  17   3      812.58     1131.06     68.64 o 
  -8  17   3       12.49        4.13     42.26 o 
  -7  17   3     1880.93     2048.68     80.70 o 
  -6  17   3      878.12     1002.60     64.22 o 
  -5  17   3      778.71      678.32     56.92 o 
  -4  17   3     1131.50      934.77     66.17 o 
  -3  17   3     2439.38     2825.56     89.59 o 
  -2  17   3      118.90      165.12     47.01 o 
  -1  17   3      871.93     1049.99     56.35 o 
   0  17   3       89.67       33.31     31.63 o 
   1  17   3      760.09      656.53     52.79 o 
   2  17   3      790.21     1537.65     77.60 o 
   3  17   3      624.34      644.67     54.16 o 
   4  17   3       37.04        0.74     35.28 o 
   5  17   3      656.06      765.53     55.56 o 
   6  17   3        2.54       10.46     34.05 o 
   7  17   3     1136.03     1599.49     70.62 o 
   8  17   3        1.84      -19.53     39.70 o 
   9  17   3     1120.46      871.37     61.00 o 
  10  17   3        3.26      -44.73     56.81 o 
  11  17   3     2504.26     2841.94     93.36 o 
  12  17   3       10.00      -14.47     41.83 o 
  13  17   3      443.40      561.22     58.67 o 
  14  17   3      606.60      916.76     66.68 o 
  15  17   3      834.43      992.86     85.50 o 
  16  17   3      151.73      271.84     59.09 o 
  17  17   3        1.63       64.53     55.01 o 
  18  17   3       28.06      -12.29     54.47 o 
 -17  18   3      135.79      273.73     65.00 o 
 -16  18   3       13.27      -49.21     52.70 o 
 -15  18   3      265.61      246.61     61.65 o 
 -14  18   3      225.03      217.73     66.32 o 
 -13  18   3      167.47      306.64     62.89 o 
 -12  18   3        0.51        8.14     43.82 o 
 -11  18   3      287.21      465.82     57.29 o 
 -10  18   3      273.12      317.68     54.69 o 
  -9  18   3        5.55        4.47     44.38 o 
  -8  18   3      336.70      335.78     52.97 o 
  -7  18   3      146.55      134.14     46.09 o 
  -6  18   3      365.91      419.00     54.55 o 
  -5  18   3      247.87      380.87     53.18 o 
  -4  18   3      371.30      421.14     53.07 o 
  -3  18   3      640.25      676.50     65.29 o 
  -2  18   3       18.27      -20.14     39.98 o 
  -1  18   3       86.06       39.96     46.87 o 
   0  18   3       70.22       57.72     48.57 o 
   1  18   3      315.61      342.44     56.49 o 
   2  18   3      429.41      381.71     60.75 o 
   3  18   3      528.00     1006.91     72.18 o 
   4  18   3      441.61      331.40     46.19 o 
   5  18   3      477.66      333.17     45.71 o 
   6  18   3      296.45      372.70     58.36 o 
   7  18   3       16.85       33.03     50.50 o 
   8  18   3      415.65      484.54     54.22 o 
   9  18   3       61.63       42.86     43.11 o 
  10  18   3      450.23      404.51     55.37 o 
  11  18   3       48.99        9.00     42.99 o 
  12  18   3      160.60      288.82     53.14 o 
  13  18   3       19.06       19.89     45.70 o 
  14  18   3       18.02       48.23     48.24 o 
  15  18   3       17.95       -6.06     46.29 o 
  16  18   3       22.72       47.95     55.66 o 
  17  18   3      539.76      692.12     75.54 o 
 -15  19   3       66.33      -57.99     53.61 o 
 -14  19   3      546.20      567.74     74.37 o 
 -13  19   3      185.11      206.18     58.99 o 
 -12  19   3      121.16       62.20     49.50 o 
 -11  19   3      326.57      162.37     53.71 o 
 -10  19   3      287.77      502.11     60.51 o 
  -9  19   3      100.85       62.85     53.88 o 
  -8  19   3      127.65      163.98     51.58 o 
  -7  19   3       44.64      141.52     49.56 o 
  -6  19   3      382.80      444.86     60.22 o 
  -5  19   3        0.63       93.47     45.42 o 
  -4  19   3      470.96      726.97     62.10 o 
  -3  19   3        0.18       50.15     49.85 o 
  -2  19   3      673.94     1044.12     87.22 o 
  -1  19   3        9.43      -10.06     46.61 o 
   0  19   3      810.06      763.20     69.95 o 
   1  19   3       82.99      134.78     53.04 o 
   2  19   3      261.30      263.81     57.71 o 
   3  19   3      286.29      175.70     48.40 o 
   4  19   3      537.29      816.41     73.44 o 
   5  19   3      128.98      127.48     52.40 o 
   6  19   3      263.36      325.83     59.54 o 
   7  19   3      129.57       21.38     48.99 o 
   8  19   3       68.14       91.45     51.69 o 
   9  19   3      266.01      685.54     69.56 o 
  10  19   3       57.12       73.46     48.01 o 
  11  19   3      128.17       43.53     46.19 o 
  12  19   3       54.02       20.02     60.11 o 
  13  19   3       50.87      -17.79     47.31 o 
  14  19   3      247.54      396.52     60.71 o 
  15  19   3       15.89      -29.17     48.97 o 
 -12  20   3       14.28       -4.14     49.08 o 
 -11  20   3        1.71       99.49     60.59 o 
 -10  20   3       30.79       29.45     49.81 o 
  -9  20   3       21.31      -50.86     45.12 o 
  -8  20   3       81.15       92.79     49.83 o 
  -7  20   3      263.93      455.34     59.55 o 
  -6  20   3      490.35      674.60     70.90 o 
  -5  20   3       24.32      124.28     57.00 o 
  -4  20   3      202.87      253.67     68.89 o 
  -3  20   3      102.78       38.41     53.99 o 
  -2  20   3      729.28      750.83     72.42 o 
  -1  20   3       14.10      -62.50     48.02 o 
   0  20   3        0.67       41.65     67.04 o 
   1  20   3        0.26        0.68     52.43 o 
   2  20   3       29.63       60.10     73.24 o 
   3  20   3        1.13      -65.11     56.17 o 
   4  20   3        8.12       62.78     61.82 o 
   5  20   3      247.33      186.38     56.28 o 
   6  20   3      285.44      426.58     71.53 o 
   7  20   3        1.35       76.68     52.53 o 
   8  20   3      166.93       95.74     53.85 o 
   9  20   3       72.06      166.15     57.74 o 
  10  20   3      600.77      708.33     72.87 o 
  11  20   3        9.10      -77.59     51.73 o 
  12  20   3       58.57      127.57     59.21 o 
  -9  21   3       93.07      -30.14     56.15 o 
  -8  21   3      100.75       52.76     58.09 o 
  -7  21   3       28.49       61.29     80.28 o 
  -6  21   3       62.77      -32.64     53.30 o 
  -5  21   3       31.60       29.71     56.14 o 
  -4  21   3       18.02       76.48     57.79 o 
  -3  21   3      398.42      316.86     64.74 o 
  -2  21   3       91.69      104.10     73.66 o 
  -1  21   3      455.85      265.83     64.27 o 
   0  21   3      341.28      676.15     72.04 o 
   1  21   3      117.32      198.08     72.58 o 
   2  21   3      700.76     1170.60     97.53 o 
   3  21   3       18.19       -0.99     66.34 o 
   4  21   3      180.46       75.72     73.15 o 
   5  21   3       17.95      -66.14     62.41 o 
   6  21   3       98.32       14.75     76.19 o 
   7  21   3       25.71      -44.03     54.05 o 
   8  21   3        4.94       66.59     58.77 o 
   9  21   3      259.22      272.78     66.26 o 
  -4  22   3      213.78      492.47     76.43 o 
  -3  22   3       25.99      -77.25     51.50 o 
  -2  22   3      320.67      326.43     69.18 o 
  -1  22   3       20.45      -88.53     64.19 o 
   0  22   3      329.31      246.12     75.45 o 
   1  22   3      482.98      469.21     83.99 o 
   2  22   3       42.85       24.79     67.76 o 
   3  22   3      501.19      386.79     80.13 o 
   4  22   3       65.09      122.53     69.53 o 
 -28   0   4      144.56      299.61    141.11 o 
 -27   0   4       42.56       64.10    110.30 o 
 -26   0   4      365.12      529.69    100.49 o 
 -25   0   4      485.78      547.86     92.42 o 
 -24   0   4     5500.27     5214.98    198.67 o 
 -23   0   4       49.52      129.16     54.33 o 
 -22   0   4     7117.63     8745.39    188.47 o 
 -21   0   4      673.80      384.07     66.49 o 
 -20   0   4     6182.86     4690.89    225.58 o 
 -19   0   4      192.36      125.21     81.49 o 
 -18   0   4    37020.64    37001.92    767.65 o 
 -17   0   4       93.43      500.34     91.42 o 
 -16   0   4    17161.98    17124.90    428.30 o 
 -15   0   4    12124.57    11420.41    322.46 o 
 -14   0   4    16844.17    17377.80    410.91 o 
 -13   0   4       89.15      159.00     60.12 o 
 -12   0   4    14504.31    16263.33    374.64 o 
 -11   0   4      133.93      185.33     60.12 o 
 -10   0   4     3942.16     5115.21    173.90 o 
  -9   0   4     1974.00     2500.10     83.27 o 
  -8   0   4    15810.84    14985.14    183.15 o 
  -7   0   4    25904.35    22937.53    251.10 o 
  -6   0   4    31197.12    29757.96    312.27 o 
  -5   0   4    17583.44    15568.78    177.05 o 
  -4   0   4   203788.73   217548.22   1721.80 o 
  -3   0   4    73462.09    88414.04    706.67 o 
  -2   0   4    44701.28    45733.72    378.96 o 
  -1   0   4     4302.43     2424.13     65.05 o 
   0   0   4   169761.72   197594.02   1595.49 o 
   1   0   4   148389.52   174824.44   1385.02 o 
   2   0   4    74976.98    80763.07    651.93 o 
   3   0   4    53291.29    51972.67    435.07 o 
   4   0   4    14952.50    18097.64    205.64 o 
   5   0   4    13032.57    10018.28    136.05 o 
   6   0   4     1310.39      719.53     20.10 o 
   7   0   4     3759.00     5105.80     83.98 o 
   8   0   4       85.51       53.91     18.65 o 
   9   0   4    14311.76    14847.99    182.45 o 
  10   0   4    43235.60    42844.95    530.60 o 
  11   0   4    10296.71     7885.12    188.81 o 
  12   0   4     3253.36     3004.05    155.52 o 
  13   0   4    12547.27    12985.65    218.70 o 
  14   0   4    20640.02    20470.24    310.77 o 
  15   0   4    56693.54    53614.24    682.76 o 
  16   0   4     4483.17     5580.02    208.68 o 
  17   0   4    11008.27    13264.92    271.04 o 
  18   0   4     5389.71     4339.09    139.10 o 
  19   0   4     7227.77     7842.35    190.81 o 
  20   0   4      951.30     1188.00    135.15 o 
  21   0   4      972.11     1132.35    130.18 o 
  22   0   4        2.79      -77.51     74.03 o 
  23   0   4      460.71      436.25    105.83 o 
  24   0   4       73.39     -114.03     76.02 o 
  25   0   4     2180.22     2958.33    220.11 o 
  26   0   4        8.70      -51.67     77.51 o 
  27   0   4     3986.43     3089.50    232.04 o 
  28   0   4       25.58       79.00    106.83 o 
 -28   1   4     4858.31     4774.28    173.40 o 
 -27   1   4       84.79      233.18     73.69 o 
 -26   1   4     6414.08     5938.64    179.54 o 
 -25   1   4      124.01      208.38     56.04 o 
 -24   1   4     5492.12     5542.05    155.35 o 
 -23   1   4      979.14      823.13     65.75 o 
 -22   1   4     5301.38     6132.19    139.21 o 
 -21   1   4      913.58     1270.82     68.52 o 
 -20   1   4       27.61       48.15     38.29 o 
 -19   1   4     2113.65     2660.97     85.32 o 
 -18   1   4        9.79       38.38     39.90 o 
 -17   1   4       85.53      178.74     54.53 o 
 -16   1   4     9736.13     9618.13    258.12 o 
 -15   1   4     1241.75      770.29     67.74 o 
 -14   1   4    30961.34    32450.55    460.78 o 
 -13   1   4     9000.80     9971.28    263.09 o 
 -12   1   4    46142.61    47481.25    610.50 o 
 -11   1   4      430.32      278.57     44.47 o 
 -10   1   4    51484.59    51016.57    634.41 o 
  -9   1   4     2629.68     2204.83     64.63 o 
  -8   1   4    15131.85    17787.62    164.11 o 
  -7   1   4    21888.26    22224.94    262.32 o 
  -6   1   4    11776.57    12343.05    106.42 o 
  -5   1   4    10985.93    10569.21     92.75 o 
  -4   1   4     5460.57     6130.22     71.06 o 
  -3   1   4      721.95      370.56     15.68 o 
  -2   1   4     5296.00     5764.18     52.75 o 
  -1   1   4     8007.35     6961.48     64.57 o 
   0   1   4     2617.52     1160.61     20.93 o 
   1   1   4    33615.68    34877.73    187.88 o 
   2   1   4    75102.80    90702.45    462.18 o 
   3   1   4     5566.16     4932.16     35.79 o 
   4   1   4   130816.95   135675.27    732.18 o 
   5   1   4    17873.08    17576.69    111.07 o 
   6   1   4    15569.39    13492.84    105.07 o 
   7   1   4    47026.38    49394.20    319.91 o 
   8   1   4      161.84      136.94     18.48 o 
   9   1   4    16775.94    18775.91    192.87 o 
  10   1   4    10516.14    11167.14    135.61 o 
  11   1   4     8399.79     8019.35    112.82 o 
  12   1   4     2520.72     2272.38     69.76 o 
  13   1   4      210.31      103.01     31.38 o 
  14   1   4     1338.32     2201.83     77.57 o 
  15   1   4     1638.91     1836.28    177.10 o 
  16   1   4     2950.54     2447.74     86.20 o 
  17   1   4     4416.61     3848.35     89.75 o 
  18   1   4     3522.52     3423.64     87.96 o 
  19   1   4     9395.37     8980.52    173.42 o 
  20   1   4     2039.21     2531.67    127.52 o 
  21   1   4     8769.84     8641.13    317.50 o 
  22   1   4       97.01      111.34     61.19 o 
  23   1   4     6757.74     6432.47    204.07 o 
  24   1   4       32.66       35.58     62.65 o 
  25   1   4     6341.29     6938.74    223.21 o 
  26   1   4      218.98      240.55    243.71 o 
  27   1   4     1463.86     1685.85    131.04 o 
  28   1   4       97.11       59.83     56.20 o 
 -28   2   4       21.98     -104.75     72.98 o 
 -27   2   4       34.98       92.89     66.76 o 
 -26   2   4      205.67      376.97     95.72 o 
 -25   2   4        0.34      -75.37     53.52 o 
 -24   2   4     6972.92     7266.93    235.35 o 
 -23   2   4      589.63      841.34    125.70 o 
 -22   2   4    10621.50     9326.67    201.64 o 
 -21   2   4      297.26      266.49     60.74 o 
 -20   2   4    12086.56    12945.89    191.51 o 
 -19   2   4       76.24      258.59     41.75 o 
 -18   2   4    20434.26    20467.84    246.57 o 
 -17   2   4      242.34      126.94     34.84 o 
 -16   2   4    14751.23    13894.96    182.33 o 
 -15   2   4     5530.25     6037.94    187.27 o 
 -14   2   4    22377.03    21721.41    283.25 o 
 -13   2   4     3522.43     3614.05     97.76 o 
 -12   2   4        6.91       53.22     57.40 o 
 -11   2   4     2306.16     3167.59     84.50 o 
 -10   2   4     3594.97     3844.36     95.59 o 
  -9   2   4    14087.50    13269.86    160.62 o 
  -8   2   4    11031.33    11206.08    106.40 o 
  -7   2   4    17387.21    17508.24    132.58 o 
  -6   2   4    31165.07    33828.65    226.36 o 
  -5   2   4     8572.72     9749.04     80.92 o 
  -4   2   4   102395.32   111246.93    592.95 o 
  -3   2   4    13169.90    10959.82     74.68 o 
  -2   2   4    72031.80    81316.31    463.62 o 
  -1   2   4    44642.22    51406.47    256.51 o 
   0   2   4    15405.28    16286.87    102.98 o 
   1   2   4    46959.11    48362.86    293.11 o 
   2   2   4    57192.94    61983.82    322.09 o 
   3   2   4     9414.82     9316.92     66.84 o 
   4   2   4      195.36     1111.26     20.76 o 
   5   2   4     3488.37     3779.07     37.53 o 
   6   2   4      419.35      655.17     19.94 o 
   7   2   4     4627.25     3723.75     55.16 o 
   8   2   4       55.94      269.63     18.52 o 
   9   2   4     6521.97     7610.63     82.70 o 
  10   2   4    16862.02    14502.54    132.36 o 
  11   2   4    11415.91    11097.02    115.85 o 
  12   2   4     7397.66     6184.17     81.54 o 
  13   2   4    41196.32    38869.70    362.24 o 
  14   2   4     4016.95     4746.66     90.20 o 
  15   2   4    29867.42    32491.25    321.62 o 
  16   2   4     3051.09     3258.74     81.36 o 
  17   2   4    10627.78    10626.84    153.39 o 
  18   2   4     3236.45     3585.62    100.47 o 
  19   2   4     6846.12     7974.47    137.35 o 
  20   2   4      130.00      139.10     79.00 o 
  21   2   4      325.61      328.00     98.88 o 
  22   2   4      128.61      117.32     60.53 o 
  23   2   4       33.48       85.08     51.90 o 
  24   2   4       29.44       44.89     53.07 o 
  25   2   4     3049.55     3000.40    130.31 o 
  26   2   4      175.74      112.90     61.17 o 
  27   2   4     3845.14     3948.95    160.30 o 
  28   2   4       76.27      139.47    126.05 o 
 -28   3   4     3056.15     2932.84    186.99 o 
 -27   3   4       51.61      -26.78     62.80 o 
 -26   3   4     5929.40     6692.18    191.84 o 
 -25   3   4      191.70      442.27     91.01 o 
 -24   3   4     3305.47     3747.73    185.33 o 
 -23   3   4      156.08      191.62     79.06 o 
 -22   3   4      198.88        7.57     70.95 o 
 -21   3   4       23.35      -55.06     59.35 o 
 -20   3   4      146.90      283.45     66.81 o 
 -19   3   4      820.60     1315.05     78.56 o 
 -18   3   4     1803.38     1964.60     73.54 o 
 -17   3   4     1384.56     1249.16     57.11 o 
 -16   3   4     9570.28    11558.54    161.10 o 
 -15   3   4     2135.38     1779.54     63.01 o 
 -14   3   4    22688.87    20830.25    227.79 o 
 -13   3   4     4935.58     4937.70     90.19 o 
 -12   3   4    49930.83    57146.04    500.77 o 
 -11   3   4      127.04      115.80     24.96 o 
 -10   3   4    38509.04    40447.60    336.87 o 
  -9   3   4      901.78     1064.13     52.80 o 
  -8   3   4    59454.85    60247.16    420.05 o 
  -7   3   4    12814.95    12399.64    111.06 o 
  -6   3   4    12819.75    14398.19    117.67 o 
  -5   3   4     5397.50     6070.89     64.85 o 
  -4   3   4       12.88      229.83     11.98 o 
  -3   3   4    25541.38    28865.62    154.52 o 
  -2   3   4     1561.42     1589.38     22.33 o 
  -1   3   4     9001.32    11445.66     68.70 o 
   0   3   4    21682.54    22127.67    129.38 o 
   1   3   4    20792.32    20105.52    133.98 o 
   2   3   4    20635.59    22054.98    144.65 o 
   3   3   4    14700.96    16422.09    107.70 o 
   4   3   4    44909.68    45434.42    257.96 o 
   5   3   4    15291.54    16508.13    109.71 o 
   6   3   4    38813.50    41551.47    240.56 o 
   7   3   4   106931.54   106716.79    813.29 o 
   8   3   4     6650.05     7007.32     71.53 o 
   9   3   4     2525.65     3460.70     50.35 o 
  10   3   4    12757.25    14487.17    134.25 o 
  11   3   4    14754.25    18014.31    160.95 o 
  12   3   4        7.30       73.69     22.24 o 
  13   3   4      625.10      646.56     33.32 o 
  14   3   4     1347.77     1209.83     45.86 o 
  15   3   4     1879.03     2218.47     62.79 o 
  16   3   4       62.81       63.35     29.21 o 
  17   3   4     8163.84     7140.90    126.25 o 
  18   3   4     5178.68     5264.67    107.20 o 
  19   3   4     6755.05     6675.21    130.27 o 
  20   3   4       88.12       59.94     45.85 o 
  21   3   4     8857.82     8448.51    185.03 o 
  22   3   4     1456.70     2066.60    181.79 o 
  23   3   4     7558.29     7790.75    264.92 o 
  24   3   4      284.01      227.97     62.42 o 
  25   3   4     3299.67     3419.89    135.91 o 
  26   3   4      539.14      563.43     74.51 o 
  27   3   4     1545.09     1253.42    102.86 o 
  28   3   4      526.15      705.28    113.83 o 
 -28   4   4       48.23       75.74     68.86 o 
 -27   4   4      171.74      123.16     58.81 o 
 -26   4   4      187.98      248.26     74.39 o 
 -25   4   4        7.13      -36.06     57.08 o 
 -24   4   4     1104.74     1315.45     97.36 o 
 -23   4   4       34.60      108.16     60.52 o 
 -22   4   4    10102.18     9852.68    221.08 o 
 -21   4   4       13.26      155.23     71.31 o 
 -20   4   4    10824.95    12060.70    288.77 o 
 -19   4   4       30.89       46.63     45.95 o 
 -18   4   4     8409.72     8699.05    174.44 o 
 -17   4   4      250.29      278.16     45.25 o 
 -16   4   4    16927.95    16709.84    224.54 o 
 -15   4   4     1068.69      925.09     52.33 o 
 -14   4   4     6182.62     6262.73    103.21 o 
 -13   4   4       51.06       27.59     34.71 o 
 -12   4   4     3680.55     3722.42     72.90 o 
 -11   4   4     1388.03     1240.34     42.62 o 
 -10   4   4       10.05       90.97     21.34 o 
  -9   4   4      699.01      584.53     25.98 o 
  -8   4   4    23745.89    29510.29    193.70 o 
  -7   4   4     6699.99     7278.62     82.86 o 
  -6   4   4    76834.41    78325.10    498.59 o 
  -5   4   4     8712.81     8901.11     74.85 o 
  -4   4   4    26625.01    28444.37    175.06 o 
  -3   4   4    27065.25    30110.46    163.59 o 
  -2   4   4    42254.46    41702.50    228.92 o 
  -1   4   4    15493.79    16388.74    103.84 o 
   0   4   4    31419.33    33747.75    189.40 o 
   1   4   4     1328.25     1224.95     26.90 o 
   2   4   4     1707.88     2506.83     34.86 o 
   3   4   4     2884.81     3012.43     40.65 o 
   4   4   4     2344.02     2841.41     39.72 o 
   5   4   4       62.25       64.41     13.49 o 
   6   4   4     3164.46     4284.85     50.13 o 
   7   4   4     2548.94     1950.32     40.47 o 
   8   4   4     6549.97     7006.31     69.03 o 
   9   4   4     4190.85     3553.98     56.34 o 
  10   4   4     3130.88     3021.02     50.56 o 
  11   4   4    12501.19    12798.28    117.73 o 
  12   4   4     5156.27     4806.40     74.27 o 
  13   4   4    17410.49    16045.09    155.83 o 
  14   4   4     3700.50     4268.43     74.45 o 
  15   4   4    18547.70    20510.91    192.62 o 
  16   4   4      406.02      281.18     35.72 o 
  17   4   4     4685.50     4563.65     92.10 o 
  18   4   4     4072.90     4165.75     96.51 o 
  19   4   4      546.56      436.56     67.07 o 
  20   4   4     2780.52     3380.44    116.99 o 
  21   4   4      160.92      401.05     61.11 o 
  22   4   4       58.29       13.63     48.18 o 
  23   4   4      154.34      193.55     82.75 o 
  24   4   4        0.30        4.87     53.85 o 
  25   4   4     1504.86     1491.73    174.70 o 
  26   4   4        0.99      138.32     66.49 o 
  27   4   4     2358.70     2243.22    157.68 o 
  28   4   4       31.33      -88.26     80.67 o 
 -28   5   4     2567.04     2709.51    107.98 o 
 -27   5   4        2.62       -8.02     65.48 o 
 -26   5   4     4853.08     5119.49    176.14 o 
 -25   5   4       82.69      112.54     64.58 o 
 -24   5   4     2713.60     3319.87    160.99 o 
 -23   5   4       78.10       42.03     58.82 o 
 -22   5   4      760.26      704.76     80.58 o 
 -21   5   4      111.03       -5.38     55.86 o 
 -20   5   4        1.76        1.87     64.97 o 
 -19   5   4     2985.21     2933.41    199.46 o 
 -18   5   4     1561.86     1590.31     88.62 o 
 -17   5   4       71.68       64.72     37.37 o 
 -16   5   4     7187.56     6457.54    125.58 o 
 -15   5   4     1154.52     1409.81     50.89 o 
 -14   5   4    12627.76    15007.19    161.82 o 
 -13   5   4     2832.60     2802.70     68.06 o 
 -12   5   4    26303.90    25769.84    214.43 o 
 -11   5   4      492.00      532.63     25.39 o 
 -10   5   4    32181.55    32526.39    235.43 o 
  -9   5   4     2851.72     2873.37     54.20 o 
  -8   5   4     3231.62     4315.37     58.88 o 
  -7   5   4     1827.83     1758.41     38.31 o 
  -6   5   4    45882.34    44942.19    369.56 o 
  -5   5   4     1664.55     1942.81     47.38 o 
  -4   5   4      105.31       41.89     15.45 o 
  -3   5   4     1249.63     1251.61     23.08 o 
  -2   5   4      828.57      308.88     13.89 o 
  -1   5   4    11176.38    11685.83     89.24 o 
   0   5   4     5328.95     6131.06     63.43 o 
   1   5   4       94.90      149.00     15.93 o 
   2   5   4    65367.87    68825.63    409.59 o 
   3   5   4    20467.33    18533.31    134.03 o 
   4   5   4    31266.86    36092.83    246.58 o 
   5   5   4    11695.35    10673.43     96.53 o 
   6   5   4    20205.54    21756.11    164.18 o 
   7   5   4    13641.20    16801.56    127.14 o 
   8   5   4    35860.05    42288.38    269.04 o 
   9   5   4    24420.10    21429.64    166.27 o 
  10   5   4     7506.98     7742.40     92.88 o 
  11   5   4     1261.52     1570.78     45.56 o 
  12   5   4     1317.57     1716.61     48.54 o 
  13   5   4       52.45      -34.83     23.22 o 
  14   5   4       11.05       94.70     26.62 o 
  15   5   4      551.52      352.94     39.31 o 
  16   5   4     3543.58     3077.55     71.57 o 
  17   5   4     8931.69     9889.50    139.13 o 
  18   5   4     1523.53     1453.03     60.02 o 
  19   5   4     2943.05     2827.09     91.84 o 
  20   5   4      176.45      319.37     77.50 o 
  21   5   4     5496.76     5175.20    180.62 o 
  22   5   4     1455.02     1524.57     90.63 o 
  23   5   4     7026.48     6743.83    173.70 o 
  24   5   4      356.51      231.15     61.94 o 
  25   5   4     1372.56     1690.83    243.96 o 
  26   5   4      600.96      839.29    136.14 o 
  27   5   4      379.62      633.29    113.82 o 
  28   5   4      316.14      277.13    105.36 o 
 -27   6   4      338.66      105.60     63.20 o 
 -26   6   4      159.43      263.08     63.24 o 
 -25   6   4      196.58      168.15     69.62 o 
 -24   6   4      450.63      344.95     75.10 o 
 -23   6   4      383.68      211.56    126.11 o 
 -22   6   4     2251.55     2391.54    120.42 o 
 -21   6   4       62.50       43.98     60.02 o 
 -20   6   4     6940.66     7277.08    183.31 o 
 -19   6   4        4.23      -12.60     52.82 o 
 -18   6   4     8756.45     8033.34    185.31 o 
 -17   6   4      104.96      332.34     58.63 o 
 -16   6   4     7600.03     8714.77    186.74 o 
 -15   6   4      943.43     1046.76     79.10 o 
 -14   6   4      220.47      445.67     36.82 o 
 -13   6   4       47.53        7.69     26.81 o 
 -12   6   4      584.61      648.60     34.00 o 
 -11   6   4     3428.82     2612.28     65.37 o 
 -10   6   4      124.47      215.83     22.96 o 
  -9   6   4       14.32       44.44     15.69 o 
  -8   6   4     3251.67     3298.78     65.71 o 
  -7   6   4      831.05     1369.95     44.10 o 
  -6   6   4    12710.48    12554.45    131.84 o 
  -5   6   4     6317.59     5200.54     77.30 o 
  -4   6   4    80616.88    89290.09    499.65 o 
  -3   6   4    12382.53    13423.83    102.64 o 
  -2   6   4      208.98       94.86     20.01 o 
  -1   6   4     1245.22     1438.11     34.81 o 
   0   6   4    14757.99    14472.49    116.25 o 
   1   6   4      140.47       98.54     16.08 o 
   2   6   4     5078.87     4881.59     58.63 o 
   3   6   4     4883.40     4674.35     57.06 o 
   4   6   4      121.65      207.56     18.01 o 
   5   6   4    14655.95    13670.91    110.88 o 
   6   6   4       76.73        6.47     15.06 o 
   7   6   4     4984.43     5231.36     67.43 o 
   8   6   4     8238.89     8854.66     92.09 o 
   9   6   4    10244.54     9624.29    105.78 o 
  10   6   4     3281.31     3348.69     57.19 o 
  11   6   4     6913.19     6272.82     95.20 o 
  12   6   4     5050.75     5790.74     84.18 o 
  13   6   4     5897.99     6075.61     88.34 o 
  14   6   4     2334.81     1846.25     61.18 o 
  15   6   4     4959.96     3449.07     73.81 o 
  16   6   4     1219.61     1631.13     55.50 o 
  17   6   4      463.03      751.24     44.06 o 
  18   6   4     1629.10     1498.76     60.95 o 
  19   6   4      271.31      258.23     47.47 o 
  20   6   4      613.10      544.61     67.09 o 
  21   6   4      125.71      203.22     55.52 o 
  22   6   4       35.64       75.78     51.47 o 
  23   6   4     1110.94     1189.18    121.95 o 
  24   6   4      167.00      300.38     88.46 o 
  25   6   4      375.49      318.37    100.12 o 
  26   6   4      168.95       58.67     85.13 o 
  27   6   4     1138.98     1254.59    228.56 o 
 -27   7   4       71.32       44.85     59.95 o 
 -26   7   4     2353.11     2895.87    139.10 o 
 -25   7   4      140.28      109.27     58.05 o 
 -24   7   4      893.53      999.35     80.40 o 
 -23   7   4      643.68      543.84     69.63 o 
 -22   7   4     1019.95      870.76     87.06 o 
 -21   7   4       98.11       36.86     62.52 o 
 -20   7   4     3199.37     3312.24    135.32 o 
 -19   7   4       28.42       12.73     52.65 o 
 -18   7   4       59.10       -7.90     52.83 o 
 -17   7   4     2592.38     2602.65    103.01 o 
 -16   7   4       21.25       -2.35     40.01 o 
 -15   7   4      436.94      444.80     71.39 o 
 -14   7   4     3437.78     3337.38     99.99 o 
 -13   7   4       83.60       49.15     37.25 o 
 -12   7   4     6213.49     6160.82     79.31 o 
 -11   7   4     2068.25     2730.07     45.74 o 
 -10   7   4     8218.33     9398.32    122.45 o 
  -9   7   4     1326.28     1138.15     55.78 o 
  -8   7   4    12566.61    10726.79    127.51 o 
  -7   7   4     1544.20      909.83     39.36 o 
  -6   7   4     4750.62     4489.41     97.12 o 
  -5   7   4      150.72      134.40     15.69 o 
  -4   7   4     8072.21     9915.71     92.42 o 
  -3   7   4      710.81      453.37     16.12 o 
  -2   7   4    25145.24    24571.35    165.75 o 
  -1   7   4    12881.60    11843.51    106.17 o 
   0   7   4     6672.97     6786.26     74.73 o 
   1   7   4    10429.61     8650.42     85.60 o 
   2   7   4     3170.75     3343.92     51.18 o 
   3   7   4     5446.00     6226.36     70.54 o 
   4   7   4     1725.59     1649.23     38.63 o 
   5   7   4     5397.88     5634.73     66.67 o 
   6   7   4    10006.29    10454.74     96.93 o 
   7   7   4     9362.33     7597.03     80.43 o 
   8   7   4     1980.37     2803.83     64.35 o 
   9   7   4       62.40      146.15     24.44 o 
  10   7   4     9487.12     9156.46    107.50 o 
  11   7   4       22.90      -22.65     19.03 o 
  12   7   4     2604.87     2649.79     65.99 o 
  13   7   4      182.10      180.11     28.85 o 
  14   7   4      612.53      578.37     54.84 o 
  15   7   4     1490.37     1538.00     57.06 o 
  16   7   4      238.43      336.98     44.56 o 
  17   7   4      124.41       26.86     28.14 o 
  18   7   4      585.47      742.82     50.38 o 
  19   7   4     5496.65     4995.89    119.51 o 
  20   7   4        1.77      -40.58     48.52 o 
  21   7   4     1033.91     1193.10     93.95 o 
  22   7   4      525.84      536.53    132.41 o 
  23   7   4     1462.99     1316.93    131.83 o 
  24   7   4      240.56      175.51     91.70 o 
  25   7   4      313.36      392.06    101.30 o 
  26   7   4      287.31      195.48     99.86 o 
  27   7   4        5.08     -115.48     81.50 o 
 -26   8   4       63.26       50.31     59.83 o 
 -25   8   4      190.29      267.89     64.09 o 
 -24   8   4       75.17       21.11     53.90 o 
 -23   8   4      165.10      147.80     56.59 o 
 -22   8   4      525.94      554.77     75.52 o 
 -21   8   4      383.57      224.31     64.97 o 
 -20   8   4     1338.97     1423.92    111.30 o 
 -19   8   4      166.22      112.30     50.78 o 
 -18   8   4     7591.64     8459.54    172.22 o 
 -17   8   4      520.21      750.55     65.50 o 
 -16   8   4       28.70      -10.00     42.07 o 
 -15   8   4      269.88      180.03     45.99 o 
 -14   8   4      122.88       32.64     42.08 o 
 -13   8   4      269.00      267.16     53.57 o 
 -12   8   4      396.94      380.08     64.44 o 
 -11   8   4       47.97       -5.75     31.67 o 
 -10   8   4       84.08      133.44     29.48 o 
  -9   8   4      841.74      436.15     35.89 o 
  -8   8   4       78.43       10.31     24.54 o 
  -7   8   4       11.84       37.63     22.01 o 
  -6   8   4       25.42       -2.56     13.80 o 
  -5   8   4        5.94       70.57     21.69 o 
  -4   8   4     9596.05     8866.54     89.65 o 
  -3   8   4      769.51      762.26     29.52 o 
  -2   8   4     2526.08     2828.91     41.66 o 
  -1   8   4     1767.59     1834.31     44.03 o 
   0   8   4     8456.42     9320.91     86.34 o 
   1   8   4     2104.28     1512.98     41.46 o 
   2   8   4     5544.23     5616.20     72.96 o 
   3   8   4       25.05      -15.67     16.76 o 
   4   8   4      361.17      458.94     25.09 o 
   5   8   4      554.33      490.39     26.10 o 
   6   8   4      112.00      201.45     21.18 o 
   7   8   4      123.33      100.37     19.96 o 
   8   8   4       31.96       77.38     20.64 o 
   9   8   4     3638.33     3635.43     58.86 o 
  10   8   4     6499.50     6450.09    145.30 o 
  11   8   4     1284.63     1095.06     42.52 o 
  12   8   4      334.27      234.17     31.10 o 
  13   8   4      279.65      311.91     46.08 o 
  14   8   4     1460.14     1617.96     66.18 o 
  15   8   4     3265.49     3911.65     97.54 o 
  16   8   4     3716.40     3564.64    121.90 o 
  17   8   4      651.34      274.01     40.67 o 
  18   8   4        9.49       -2.22     32.03 o 
  19   8   4      431.48      292.50     47.20 o 
  20   8   4       23.11      -58.32     54.41 o 
  21   8   4        0.35       -5.20    119.25 o 
  22   8   4       34.69      -23.05     72.70 o 
  23   8   4      794.74      979.11    124.11 o 
  24   8   4       73.84       39.74     80.98 o 
  25   8   4        4.35       44.72     85.43 o 
  26   8   4        3.55     -118.02     78.68 o 
 -26   9   4       73.95       83.83     63.82 o 
 -25   9   4       57.89       41.32     58.60 o 
 -24   9   4      314.83      313.08     66.87 o 
 -23   9   4        6.11       27.26     56.24 o 
 -22   9   4      137.67      127.64     65.71 o 
 -21   9   4      102.89      113.00     54.42 o 
 -20   9   4       22.25       21.59     50.80 o 
 -19   9   4      672.31      669.36     67.91 o 
 -18   9   4     1519.34     1690.00     88.88 o 
 -17   9   4       14.91       60.72     48.42 o 
 -16   9   4       95.11      252.75     52.34 o 
 -15   9   4       24.66       52.27     42.98 o 
 -14   9   4     1778.28     1475.08     77.19 o 
 -13   9   4      363.91      309.50     43.91 o 
 -12   9   4      398.82      398.88     46.03 o 
 -11   9   4       35.61       29.27     33.78 o 
 -10   9   4      133.21       44.74     29.70 o 
  -9   9   4        1.78       13.21     26.87 o 
  -8   9   4      782.24      484.90     34.47 o 
  -7   9   4      592.00      650.79     27.72 o 
  -6   9   4     1666.68     1879.06     42.56 o 
  -5   9   4     1477.70     2014.98     44.21 o 
  -4   9   4     4239.54     4396.80     63.86 o 
  -3   9   4     1025.65     1432.70     38.39 o 
  -2   9   4      804.65      936.90     31.46 o 
  -1   9   4       30.66        9.11     15.98 o 
   0   9   4     5498.06     4979.27     63.01 o 
   1   9   4     1462.75     1103.19     32.76 o 
   2   9   4      375.69      526.03     25.82 o 
   3   9   4      381.39      507.22     25.21 o 
   4   9   4      251.38      443.23     27.07 o 
   5   9   4     1513.59     1305.70     38.15 o 
   6   9   4       12.57        6.30     20.28 o 
   7   9   4      865.23     1017.40     45.52 o 
   8   9   4     6340.91     5724.39     73.79 o 
   9   9   4      453.05      530.84     31.61 o 
  10   9   4     1114.58     1516.55     46.05 o 
  11   9   4        9.34      -21.28     17.43 o 
  12   9   4      778.16      863.20     42.72 o 
  13   9   4      564.49      513.89     36.89 o 
  14   9   4       19.42      -35.35     26.02 o 
  15   9   4     2059.45     2379.76     72.45 o 
  16   9   4       25.26        5.50     21.12 o 
  17   9   4       54.03       45.00     33.17 o 
  18   9   4     1480.94     1585.30     68.70 o 
  19   9   4      375.40      586.30     70.52 o 
  20   9   4       30.50       17.48    108.32 o 
  21   9   4      488.49      602.03    103.19 o 
  22   9   4      105.81       33.17    108.07 o 
  23   9   4      184.34      120.04     92.01 o 
  24   9   4      183.63      116.09     92.45 o 
  25   9   4        4.60     -103.72     75.30 o 
  26   9   4      128.72       89.48     94.98 o 
 -25  10   4      180.80       89.68     64.90 o 
 -24  10   4        8.34      -68.98     55.86 o 
 -23  10   4       13.54       23.84     53.97 o 
 -22  10   4        0.64       31.12     54.98 o 
 -21  10   4      130.54      142.45     57.68 o 
 -20  10   4       96.00      140.46     61.17 o 
 -19  10   4       71.31        8.16     48.39 o 
 -18  10   4        7.94      -46.52     46.87 o 
 -17  10   4     1323.28     1320.32     82.70 o 
 -16  10   4      257.34      295.88     58.89 o 
 -15  10   4      381.26      522.68     62.62 o 
 -14  10   4      783.48      690.03     55.10 o 
 -13  10   4      599.12      362.23     47.36 o 
 -12  10   4      156.66      107.42     46.02 o 
 -11  10   4      947.99      925.51     57.47 o 
 -10  10   4     2815.84     2098.53     73.81 o 
  -9  10   4      545.24      406.07     38.84 o 
  -8  10   4       17.59      -23.90     25.83 o 
  -7  10   4      635.88      600.81     28.70 o 
  -6  10   4       30.58       -3.41     19.53 o 
  -5  10   4      144.27      216.79     23.81 o 
  -4  10   4       31.61      149.78     22.88 o 
  -3  10   4      171.65      103.98     18.42 o 
  -2  10   4       49.64       -2.73     16.08 o 
  -1  10   4     3744.35     3731.99     53.19 o 
   0  10   4     2508.18     3372.20     58.33 o 
   1  10   4      238.34      210.20     22.44 o 
   2  10   4     3198.89     4113.34     60.61 o 
   3  10   4      497.59      608.59     28.56 o 
   4  10   4      369.09      290.07     24.51 o 
   5  10   4      313.34      216.38     23.32 o 
   6  10   4      740.77     1147.95     35.99 o 
   7  10   4      445.45      503.24     28.30 o 
   8  10   4      668.84      532.13     28.31 o 
   9  10   4     2643.31     2338.32     52.82 o 
  10  10   4     1076.11      769.30     35.71 o 
  11  10   4      297.85      259.41     27.06 o 
  12  10   4      108.51      220.33     29.39 o 
  13  10   4      800.55      864.87     41.79 o 
  14  10   4      395.71      628.81     51.42 o 
  15  10   4      413.56      350.63     36.00 o 
  16  10   4       34.78      110.00     34.97 o 
  17  10   4      129.90       -9.97     32.25 o 
  18  10   4      274.55      296.87     84.85 o 
  19  10   4      268.01      431.95     95.95 o 
  20  10   4      394.86      193.28    129.68 o 
  21  10   4      790.38     1016.13    179.86 o 
  22  10   4      272.81      254.31     97.67 o 
  23  10   4      879.25     1221.17    158.75 o 
  24  10   4       31.10      100.76     94.40 o 
  25  10   4      158.49       96.18    219.37 o 
 -25  11   4       84.97      164.18     71.76 o 
 -24  11   4      250.01      361.80     93.45 o 
 -23  11   4        7.28      -77.74     51.83 o 
 -22  11   4        1.56      -95.85     63.90 o 
 -21  11   4      104.96       55.09     68.70 o 
 -20  11   4       12.38       34.22     56.50 o 
 -19  11   4      281.73      211.10     58.40 o 
 -18  11   4       80.39      -51.43     49.67 o 
 -17  11   4     1158.68     1086.38     79.36 o 
 -16  11   4      536.69      458.00     64.38 o 
 -15  11   4       15.73       -7.04     40.65 o 
 -14  11   4     1581.66     1492.18     81.74 o 
 -13  11   4      195.21      206.13     45.32 o 
 -12  11   4     1229.02     1428.92     75.32 o 
 -11  11   4      864.96      980.34     60.23 o 
 -10  11   4       30.96       41.79     37.26 o 
  -9  11   4      129.27       94.14     30.93 o 
  -8  11   4       59.12       18.98     28.99 o 
  -7  11   4      159.14      200.23     32.83 o 
  -6  11   4      854.28      911.63     41.55 o 
  -5  11   4      776.25      967.30     38.90 o 
  -4  11   4        0.17      -24.13     16.08 o 
  -3  11   4      359.45      381.55     25.22 o 
  -2  11   4       36.55      -27.22     18.15 o 
  -1  11   4      158.13      121.88     21.11 o 
   0  11   4      227.71      317.79     24.17 o 
   1  11   4      784.54     1505.34     38.48 o 
   2  11   4     2384.72     2220.15     54.30 o 
   3  11   4      317.10      504.47     29.58 o 
   4  11   4      627.05     1115.35     48.91 o 
   5  11   4      601.45     1465.33     40.84 o 
   6  11   4     4221.78     4659.03     67.66 o 
   7  11   4      858.87      332.80     27.10 o 
   8  11   4        0.75       77.06     23.53 o 
   9  11   4     1164.52     1343.84     43.10 o 
  10  11   4      451.97      159.71     24.38 o 
  11  11   4      147.27      136.40     27.84 o 
  12  11   4      365.00      299.24     31.46 o 
  13  11   4      412.25      430.77     37.99 o 
  14  11   4      933.29     1308.18     61.81 o 
  15  11   4      714.80      514.32     44.92 o 
  16  11   4      742.22      878.84     52.59 o 
  17  11   4       44.41       57.55     48.21 o 
  18  11   4       29.22      -20.01     55.36 o 
  19  11   4      691.46      906.27    192.78 o 
  20  11   4       78.13       79.00    114.78 o 
  21  11   4      455.02      399.13     96.61 o 
  22  11   4      199.58      112.41     89.68 o 
  23  11   4      102.28      -10.72     85.31 o 
  24  11   4      314.93      372.53    109.97 o 
  25  11   4      138.04      316.46    156.26 o 
 -24  12   4      108.52      109.41     68.00 o 
 -23  12   4      183.32      141.07     82.84 o 
 -22  12   4      416.59      304.61     71.39 o 
 -21  12   4       26.77       20.74     55.79 o 
 -20  12   4      322.62      426.28     81.55 o 
 -19  12   4        3.34      -75.81     50.54 o 
 -18  12   4      664.07      653.41     71.58 o 
 -17  12   4       36.51       -5.77     48.43 o 
 -16  12   4     1095.32      945.06     75.30 o 
 -15  12   4      827.07      799.90     63.32 o 
 -14  12   4       19.34        1.13     41.36 o 
 -13  12   4        1.10      -59.47     39.65 o 
 -12  12   4      307.22      288.32     48.08 o 
 -11  12   4      154.62      205.87     45.52 o 
 -10  12   4     1292.10     1504.26     63.78 o 
  -9  12   4        3.61      -42.00     30.40 o 
  -8  12   4     4072.08     3562.11     79.91 o 
  -7  12   4      219.43      414.58     38.38 o 
  -6  12   4      427.63      434.31     38.40 o 
  -5  12   4      211.41      394.57     30.85 o 
  -4  12   4     2016.53     2334.53     56.12 o 
  -3  12   4       84.26       85.47     25.87 o 
  -2  12   4       48.55      192.32     24.64 o 
  -1  12   4     1889.41     2446.09     69.74 o 
   0  12   4     1815.81     1476.97     40.43 o 
   1  12   4     2829.67     2984.06     54.61 o 
   2  12   4        7.59      -30.45     20.30 o 
   3  12   4      192.82      229.98     26.30 o 
   4  12   4     4079.18     3857.49     64.68 o 
   5  12   4      204.40      176.17     25.95 o 
   6  12   4     2290.00     1816.38     47.54 o 
   7  12   4      708.12      978.35     37.17 o 
   8  12   4      261.57      197.11     28.82 o 
   9  12   4     1541.46     1392.28     45.72 o 
  10  12   4        4.75       -7.29     22.89 o 
  11  12   4      482.42      756.29     43.27 o 
  12  12   4        6.83      -43.39     28.93 o 
  13  12   4      524.10      277.72     35.94 o 
  14  12   4       50.52       54.76     35.26 o 
  15  12   4     3435.68     3398.79    115.55 o 
  16  12   4        7.45      -25.14     47.98 o 
  17  12   4      479.97      572.09     66.75 o 
  18  12   4       10.10      -70.53     47.02 o 
  19  12   4      603.23      766.93     84.59 o 
  20  12   4      320.25      380.60    141.61 o 
  21  12   4      600.84      587.79    154.03 o 
  22  12   4        2.47       -4.94     80.21 o 
  23  12   4        9.75      -14.34     89.93 o 
  24  12   4      111.00      142.07    126.70 o 
 -23  13   4        1.70       61.49     68.10 o 
 -22  13   4      422.41      709.64     84.90 o 
 -21  13   4       12.87        1.13     58.02 o 
 -20  13   4        9.52      172.16     59.87 o 
 -19  13   4       91.59       83.99     59.37 o 
 -18  13   4      830.59      614.85     74.39 o 
 -17  13   4      396.64      256.30     63.52 o 
 -16  13   4     2306.07     2268.82     91.83 o 
 -15  13   4      255.03      337.67     53.30 o 
 -14  13   4     3885.22     4427.75    118.96 o 
 -13  13   4       23.19      -26.79     40.86 o 
 -12  13   4     3605.20     3131.86    121.69 o 
 -11  13   4       64.60       45.63     43.27 o 
 -10  13   4     3212.85     3123.35     89.47 o 
  -9  13   4     1562.74     1566.67     99.52 o 
  -8  13   4     3789.84     3975.25     88.19 o 
  -7  13   4      559.68      621.75     45.78 o 
  -6  13   4      145.12      169.63     35.48 o 
  -5  13   4        5.01       11.56     31.59 o 
  -4  13   4       82.38       24.23     26.08 o 
  -3  13   4      265.74      294.29     31.73 o 
  -2  13   4        2.19      -36.13     24.08 o 
  -1  13   4       84.39      153.88     26.09 o 
   0  13   4      485.90      408.36     30.03 o 
   1  13   4       60.58      189.54     25.77 o 
   2  13   4     2628.11     3482.36     64.31 o 
   3  13   4     2224.61     1729.79     45.53 o 
   4  13   4     3504.87     2875.71     59.32 o 
   5  13   4     1987.54     1557.99     45.90 o 
   6  13   4      517.84      730.19     45.49 o 
   7  13   4     4670.19     4765.35     78.29 o 
   8  13   4     3566.59     3066.95     77.12 o 
   9  13   4      158.66      132.94     28.08 o 
  10  13   4       60.30       44.81     30.28 o 
  11  13   4      423.20      487.61     39.92 o 
  12  13   4      341.85      402.52     39.92 o 
  13  13   4      206.17      263.59     37.99 o 
  14  13   4      151.49      160.21     48.08 o 
  15  13   4      146.40      104.55     54.42 o 
  16  13   4      168.75       93.66     54.50 o 
  17  13   4      289.02      175.24     57.43 o 
  18  13   4       20.87      -85.24     56.83 o 
  19  13   4     1631.51     1524.76    107.05 o 
  20  13   4      253.42      518.73    147.57 o 
  21  13   4     1078.37      792.00    168.44 o 
  22  13   4       98.68      175.57    139.37 o 
  23  13   4     1021.25     1149.51    215.64 o 
 -22  14   4     2102.98     1896.35    115.20 o 
 -21  14   4       68.27      -11.41     59.87 o 
 -20  14   4     1600.97     1401.57     98.46 o 
 -19  14   4        2.47      -39.93     54.49 o 
 -18  14   4     1903.54     1958.48    104.65 o 
 -17  14   4       34.60      195.55     64.51 o 
 -16  14   4     2402.90     2568.41    100.36 o 
 -15  14   4       31.28       37.12     46.55 o 
 -14  14   4     1437.52     1197.07     85.87 o 
 -13  14   4      492.63      537.27     62.04 o 
 -12  14   4      702.67      528.82     58.63 o 
 -11  14   4      112.76       84.13     46.02 o 
 -10  14   4     2168.01     2237.64     90.11 o 
  -9  14   4      290.40      303.25     47.06 o 
  -8  14   4     2360.04     2173.43    115.77 o 
  -7  14   4        7.81       42.19     34.55 o 
  -6  14   4     4613.08     4901.82     96.99 o 
  -5  14   4     1825.06     2049.84     66.91 o 
  -4  14   4     4008.24     4130.27     88.91 o 
  -3  14   4     1061.82      948.60     42.99 o 
  -2  14   4     8612.99     7998.23    106.78 o 
  -1  14   4     2084.53     1894.91     68.56 o 
   0  14   4     1531.44     1213.01     47.41 o 
   1  14   4     1662.57     2058.13     59.31 o 
   2  14   4      877.82     1049.30     41.66 o 
   3  14   4      200.31      261.78     28.00 o 
   4  14   4      131.85      171.15     26.70 o 
   5  14   4     3296.47     3698.66     64.14 o 
   6  14   4     3472.35     2648.41     58.78 o 
   7  14   4      393.17      680.00     39.22 o 
   8  14   4        9.12       16.75     31.73 o 
   9  14   4       35.42      160.18     34.86 o 
  10  14   4     1852.29     1835.58     62.67 o 
  11  14   4     1484.15     1222.41     53.24 o 
  12  14   4     3966.18     3619.24     92.66 o 
  13  14   4     5145.82     5085.90    121.42 o 
  14  14   4      107.88       22.90     45.28 o 
  15  14   4     3336.62     3269.21    119.31 o 
  16  14   4      341.77       50.21     76.45 o 
  17  14   4     1738.06     1877.31     98.07 o 
  18  14   4        1.75       66.38     65.65 o 
  19  14   4      679.01      762.34     90.89 o 
  20  14   4      198.67      259.36    140.61 o 
  21  14   4      338.51      301.60    146.08 o 
  22  14   4        7.35      -22.36    128.19 o 
 -21  15   4      142.66      355.26     85.20 o 
 -20  15   4       31.58       -4.41     61.14 o 
 -19  15   4       13.44      -32.59     56.96 o 
 -18  15   4      449.86      445.93     96.17 o 
 -17  15   4        4.33      -88.65     70.97 o 
 -16  15   4     2322.22     2152.65     97.73 o 
 -15  15   4       11.08       31.03     46.80 o 
 -14  15   4     3111.80     2584.58     99.58 o 
 -13  15   4      511.58      398.45     57.07 o 
 -12  15   4     5549.10     5676.65    160.29 o 
 -11  15   4      479.70      452.95     54.07 o 
 -10  15   4     4557.17     4308.45    107.66 o 
  -9  15   4     2088.17     2247.27     81.82 o 
  -8  15   4     8119.28     7553.65    136.35 o 
  -7  15   4     4065.42     3765.87     99.89 o 
  -6  15   4     1893.56     1657.70     64.22 o 
  -5  15   4     2847.53     2862.95     79.61 o 
  -4  15   4     1377.08     1171.60     64.91 o 
  -3  15   4      949.84     1035.33     53.24 o 
  -2  15   4     2582.57     3200.66     80.25 o 
  -1  15   4       16.91       14.63     28.65 o 
   0  15   4      380.32      275.99     34.05 o 
   1  15   4     1829.38     1589.91     55.40 o 
   2  15   4      101.10      128.61     27.09 o 
   3  15   4     2899.37     2182.53     53.15 o 
   4  15   4     3665.40     3382.27     63.20 o 
   5  15   4     5244.30     5841.95     80.95 o 
   6  15   4     3224.35     3192.57     72.13 o 
   7  15   4     6763.21     6755.57    110.54 o 
   8  15   4      720.88      660.72     53.52 o 
   9  15   4     3850.71     3194.63     79.00 o 
  10  15   4       40.77       92.85     36.36 o 
  11  15   4     1528.51     1581.81     76.90 o 
  12  15   4       37.82       -5.48     44.39 o 
  13  15   4      891.30      985.36     68.28 o 
  14  15   4      335.43      338.82     56.94 o 
  15  15   4        5.97       16.97     57.07 o 
  16  15   4       53.62      128.10     60.35 o 
  17  15   4      865.33      660.24     77.39 o 
  18  15   4       18.01       60.10     66.56 o 
  19  15   4      538.43      508.85     85.38 o 
  20  15   4      374.21      617.60    162.97 o 
  21  15   4     1534.71     1480.65    208.68 o 
 -20  16   4     2964.22     3135.44    138.95 o 
 -19  16   4       13.80      -37.45     59.91 o 
 -18  16   4     2064.75     2038.29    111.66 o 
 -17  16   4      206.86      157.52     55.16 o 
 -16  16   4     3203.72     2990.47    113.37 o 
 -15  16   4       80.32      100.66     51.44 o 
 -14  16   4      624.85      725.05     68.53 o 
 -13  16   4      139.46      116.36     51.02 o 
 -12  16   4       18.92       53.52     47.17 o 
 -11  16   4       13.38      -48.53     41.00 o 
 -10  16   4      426.01      437.07     53.84 o 
  -9  16   4      257.41      322.82     50.48 o 
  -8  16   4     3873.73     3635.65    103.56 o 
  -7  16   4      291.15      258.13     48.99 o 
  -6  16   4     4800.73     4692.41    152.77 o 
  -5  16   4     2047.47     1686.43     97.56 o 
  -4  16   4     7198.10     6309.46    113.16 o 
  -3  16   4     3593.18     3521.93     87.36 o 
  -2  16   4     4377.27     5105.03    121.72 o 
  -1  16   4     1298.08     1361.09     58.69 o 
   0  16   4     6034.31     6099.74     98.14 o 
   1  16   4     1381.59     1362.74     57.02 o 
   2  16   4      530.55      225.23     33.93 o 
   3  16   4     1385.23     1064.52     75.57 o 
   4  16   4       33.39       -1.69     28.87 o 
   5  16   4      256.18      215.62     34.61 o 
   6  16   4       92.57       27.75     30.10 o 
   7  16   4      192.69      411.24     42.86 o 
   8  16   4     1397.01     1708.32     58.67 o 
   9  16   4      686.33      884.01     47.67 o 
  10  16   4     1487.25     1542.46     97.73 o 
  11  16   4     3216.67     3172.87    120.70 o 
  12  16   4     2165.38     1803.58     84.90 o 
  13  16   4     2125.10     1680.08     83.13 o 
  14  16   4      972.70     1280.29     76.91 o 
  15  16   4     3955.14     4655.69    142.84 o 
  16  16   4       38.52       43.55     57.42 o 
  17  16   4     1540.20     1247.89     90.90 o 
  18  16   4        0.14      -99.57     66.38 o 
  19  16   4      812.22      986.22    105.08 o 
 -18  17   4      558.83      694.76     81.80 o 
 -17  17   4        5.51       14.40     51.70 o 
 -16  17   4     1559.25     1638.89     92.18 o 
 -15  17   4       96.50      147.01     55.70 o 
 -14  17   4     2517.18     2403.39    113.14 o 
 -13  17   4      111.34      129.99     52.06 o 
 -12  17   4     4809.83     5240.74    141.40 o 
 -11  17   4      689.05      511.24     58.27 o 
 -10  17   4     5561.14     5172.50    124.90 o 
  -9  17   4     2643.62     2928.56     97.24 o 
  -8  17   4     1691.64     1439.60     82.96 o 
  -7  17   4     1688.81     1566.26     76.10 o 
  -6  17   4     1467.00     1196.70     68.05 o 
  -5  17   4     1543.24     1650.34     75.21 o 
  -4  17   4        0.22       24.41     37.32 o 
  -3  17   4      893.23      984.42     56.42 o 
  -2  17   4     1541.26     1369.22     61.12 o 
  -1  17   4        0.77       -7.24     34.19 o 
   0  17   4     2160.96     2740.01     79.11 o 
   1  17   4      881.12      517.47     41.93 o 
   2  17   4     3795.06     3185.96     91.75 o 
   3  17   4     3471.78     3968.75    114.07 o 
   4  17   4     2185.11     2814.18     87.99 o 
   5  17   4     5170.94     5248.43    115.16 o 
   6  17   4     4104.20     3711.81     89.69 o 
   7  17   4     3706.83     3932.49     97.88 o 
   8  17   4     2707.76     2909.35    101.14 o 
   9  17   4     5533.13     4768.87    111.82 o 
  10  17   4      455.37      448.69     52.85 o 
  11  17   4     1854.30     2038.46     80.79 o 
  12  17   4      607.88      881.36     79.59 o 
  13  17   4      637.06      727.62     62.81 o 
  14  17   4      349.59      269.39     52.07 o 
  15  17   4       36.70       97.35     57.04 o 
  16  17   4      352.66      358.73     70.58 o 
  17  17   4      608.60      802.97     94.49 o 
  18  17   4      388.19      798.54     97.39 o 
 -16  18   4     1323.68     1147.42     88.36 o 
 -15  18   4      145.71       63.88     55.60 o 
 -14  18   4     1243.71     1095.12     83.65 o 
 -13  18   4      640.10      898.28     77.21 o 
 -12  18   4       24.13      158.55     55.97 o 
 -11  18   4      293.40      343.08     56.16 o 
 -10  18   4      122.94      -36.10     44.10 o 
  -9  18   4       77.09       59.39     46.56 o 
  -8  18   4     1707.02     1228.02     72.07 o 
  -7  18   4       25.46       -6.06     43.66 o 
  -6  18   4     6833.88     6746.09    138.39 o 
  -5  18   4      591.42      592.65     58.43 o 
  -4  18   4     8019.65     8283.73    151.29 o 
  -3  18   4     1650.08     1618.73     68.40 o 
  -2  18   4     6943.43     6773.04    155.71 o 
  -1  18   4     2796.78     2640.95     88.72 o 
   0  18   4     3304.71     3179.66    109.42 o 
   1  18   4     2284.53     1988.09     99.73 o 
   2  18   4      479.36      354.91     56.76 o 
   3  18   4     1102.04     1487.65     79.44 o 
   4  18   4      231.83      184.82     45.99 o 
   5  18   4      929.91      890.41     70.67 o 
   6  18   4      874.98      974.58     79.67 o 
   7  18   4       10.52       87.95     64.15 o 
   8  18   4     1109.10      943.88     72.39 o 
   9  18   4     1129.44     1334.67     69.91 o 
  10  18   4     1081.72     1389.81     72.40 o 
  11  18   4     1456.27     1147.16     70.05 o 
  12  18   4      983.34     1285.31    141.52 o 
  13  18   4     3924.63     4003.84    115.73 o 
  14  18   4      927.44      870.51     68.12 o 
  15  18   4     2204.82     2014.49     88.35 o 
  16  18   4      704.92      861.76     87.22 o 
 -14  19   4     2750.50     2898.80    119.91 o 
 -13  19   4      161.18      278.63     63.82 o 
 -12  19   4     2669.11     2797.83    153.43 o 
 -11  19   4      321.04      351.74     59.21 o 
 -10  19   4     3928.16     4195.33    121.91 o 
  -9  19   4      251.64      305.82     55.43 o 
  -8  19   4     2963.01     2713.61     97.28 o 
  -7  19   4      856.35     1012.61     69.41 o 
  -6  19   4      882.72      888.41     66.19 o 
  -5  19   4      265.81      186.30     49.51 o 
  -4  19   4       28.84      -27.73     42.02 o 
  -3  19   4        3.90       27.54     47.21 o 
  -2  19   4      231.69      181.40     55.78 o 
  -1  19   4       97.60      149.46     53.99 o 
   0  19   4     2033.58     2074.81     92.41 o 
   1  19   4      405.68      477.90     62.69 o 
   2  19   4     3300.72     3589.91    117.49 o 
   3  19   4     1580.19     1688.54     87.93 o 
   4  19   4     3802.21     3979.82    107.58 o 
   5  19   4     4043.20     3215.76    139.92 o 
   6  19   4     1746.03     1765.86     95.25 o 
   7  19   4     3663.25     3833.72    120.13 o 
   8  19   4     1154.22     1105.08     77.71 o 
   9  19   4     1258.34     1316.18    103.35 o 
  10  19   4      773.60      679.47     68.01 o 
  11  19   4      964.85      709.50     63.17 o 
  12  19   4        2.69      -13.52     44.60 o 
  13  19   4      166.95       35.65     48.69 o 
  14  19   4      197.45      276.63     56.38 o 
 -12  20   4       14.13      -75.84     52.73 o 
 -11  20   4       56.24        9.53     51.92 o 
 -10  20   4      253.46      227.37     56.07 o 
  -9  20   4       38.42       25.25     49.30 o 
  -8  20   4     1250.99     1423.94     79.44 o 
  -7  20   4      709.47      616.59     63.70 o 
  -6  20   4     2513.66     2061.29     89.21 o 
  -5  20   4     1101.01     1370.77     87.38 o 
  -4  20   4     3715.75     3841.65    127.53 o 
  -3  20   4     2354.53     2237.77    101.45 o 
  -2  20   4     3524.69     3368.98    130.55 o 
  -1  20   4     1787.80     2073.34     98.35 o 
   0  20   4     1981.63     2021.86     97.59 o 
   1  20   4     1776.45     1788.87     92.73 o 
   2  20   4      847.27      820.72     73.30 o 
   3  20   4      870.72      801.31     84.90 o 
   4  20   4        0.30      -84.25     56.17 o 
   5  20   4      173.11      -56.65     59.09 o 
   6  20   4       16.48       34.39     50.79 o 
   7  20   4       53.45      -47.72     48.94 o 
   8  20   4      211.85      289.94     83.65 o 
   9  20   4      926.59      744.80     74.37 o 
  10  20   4      706.93      824.93     75.23 o 
  11  20   4     1545.95     1820.90     98.13 o 
  12  20   4      636.46      833.21     78.27 o 
  -9  21   4      589.76      844.89     89.84 o 
  -8  21   4     1001.07     1163.52    129.37 o 
  -7  21   4       94.31       75.77     60.12 o 
  -6  21   4     1406.20     1502.04     94.55 o 
  -5  21   4      168.38      175.42     62.87 o 
  -4  21   4       86.53       66.83     56.12 o 
  -3  21   4       45.30      -26.63     53.72 o 
  -2  21   4      301.69      400.86     66.46 o 
  -1  21   4        8.80      -24.96     51.32 o 
   0  21   4      469.82      565.49     81.69 o 
   1  21   4       74.84       28.58     53.41 o 
   2  21   4     1725.00     2181.77    262.12 o 
   3  21   4     1549.09     1515.83    103.25 o 
   4  21   4     1149.78      999.38     94.22 o 
   5  21   4     1817.92     2064.45    116.01 o 
   6  21   4     1071.84     1053.12     95.87 o 
   7  21   4     1211.64      913.55     90.64 o 
   8  21   4     1052.70     1083.10     83.74 o 
   9  21   4      938.14      818.46     78.20 o 
  -3  22   4     1598.65     2044.82    106.79 o 
  -2  22   4     1333.18     1181.37     89.88 o 
  -1  22   4     1136.01     1040.17    102.18 o 
   0  22   4      538.23      397.90     85.20 o 
   1  22   4      373.59      340.29     79.74 o 
   2  22   4      634.24      763.52     90.83 o 
   3  22   4      310.27      273.75     78.10 o 
 -28   1   5       52.15      195.06     96.40 o 
 -27   1   5      130.85      140.06     68.86 o 
 -26   1   5        2.31       94.26     65.98 o 
 -25   1   5       90.65      266.79     70.87 o 
 -24   1   5      115.36       42.34     80.60 o 
 -23   1   5      509.72      657.43     74.86 o 
 -22   1   5       83.27       72.34     55.21 o 
 -21   1   5      380.86      339.07     61.73 o 
 -20   1   5      268.58      138.36     44.18 o 
 -19   1   5      177.72      137.35     48.93 o 
 -18   1   5       64.04       -6.17     62.85 o 
 -17   1   5      123.92      170.24     61.86 o 
 -16   1   5       92.30       46.85     45.85 o 
 -15   1   5        0.20       57.75     43.36 o 
 -14   1   5      103.41      257.47     52.42 o 
 -13   1   5        1.23      -35.37     34.78 o 
 -12   1   5      281.09      345.18     35.43 o 
 -11   1   5     1098.22     1031.49     38.95 o 
 -10   1   5     2771.66     2777.08     56.71 o 
  -9   1   5      375.11      151.19     18.40 o 
  -8   1   5     4852.43     4067.14    129.68 o 
  -7   1   5     2804.33     2753.72     83.36 o 
  -6   1   5     2288.48     1481.35     53.68 o 
  -5   1   5      663.61      947.39     24.39 o 
  -4   1   5    22929.93    22314.84    155.17 o 
  -3   1   5     1868.79     1671.64     39.63 o 
  -2   1   5      104.34       35.56      9.20 o 
  -1   1   5     3291.60     4330.99     45.11 o 
   0   1   5     9047.14    11169.86     79.28 o 
   1   1   5     6840.08     9597.26     84.87 o 
   2   1   5     6315.66     6506.40     51.95 o 
   3   1   5        2.03       -4.19      9.75 o 
   4   1   5      285.14      251.64     11.42 o 
   5   1   5     4040.57     2516.53     29.08 o 
   6   1   5      135.69      185.15     24.40 o 
   7   1   5      983.96      476.12     17.51 o 
   8   1   5      634.09      905.45     32.99 o 
   9   1   5      377.82      683.39     30.66 o 
  10   1   5       73.01       75.89     17.40 o 
  11   1   5       25.92        1.41     16.26 o 
  12   1   5     3246.68     3737.62     60.59 o 
  13   1   5      174.63      315.35     42.38 o 
  14   1   5      263.72       90.08     31.48 o 
  15   1   5      100.62      178.50     42.17 o 
  16   1   5     1770.19     2390.25     70.57 o 
  17   1   5      785.95      859.61     49.51 o 
  18   1   5        8.81        6.59     89.68 o 
  19   1   5        7.48      -39.69     58.63 o 
  20   1   5       36.84       30.99     53.40 o 
  21   1   5        6.83      -77.51     89.68 o 
  22   1   5       89.92       79.61     59.36 o 
  23   1   5       12.39       72.90     91.17 o 
  24   1   5        8.40        9.77     91.54 o 
  25   1   5      170.54      299.86     84.50 o 
  26   1   5       26.67       64.62     59.97 o 
  27   1   5        5.63      -64.50     63.73 o 
  28   1   5        0.83      -84.50     56.33 o 
 -28   2   5      102.02      277.35     78.09 o 
 -27   2   5      660.39      976.59     94.60 o 
 -26   2   5       91.74       65.78     80.98 o 
 -25   2   5      213.58      230.85     85.53 o 
 -24   2   5        2.31      -14.21     73.21 o 
 -23   2   5      162.99      160.18     78.34 o 
 -22   2   5     2936.80     2595.63    114.49 o 
 -21   2   5       54.39      -19.68     47.03 o 
 -20   2   5      691.56      665.84     68.37 o 
 -19   2   5       65.32       73.47     38.01 o 
 -18   2   5      156.69      238.01     45.89 o 
 -17   2   5      518.90      651.91     52.85 o 
 -16   2   5       17.88      -50.67     54.93 o 
 -15   2   5      525.01      592.80     55.23 o 
 -14   2   5     3174.34     3563.21    100.97 o 
 -13   2   5      540.16      405.23     38.72 o 
 -12   2   5     2518.04     1570.06     49.69 o 
 -11   2   5      102.08       60.30     20.89 o 
 -10   2   5      328.52      661.72     30.32 o 
  -9   2   5     2997.00     2074.10     42.87 o 
  -8   2   5    29075.34    30754.96    231.67 o 
  -7   2   5     7789.46     9092.31     83.78 o 
  -6   2   5    17631.45    15922.80    150.56 o 
  -5   2   5      685.75      789.66     19.07 o 
  -4   2   5    13902.50    15019.47     99.82 o 
  -3   2   5      612.89      440.08     14.62 o 
  -2   2   5     8108.24     8710.05     65.85 o 
  -1   2   5     2042.37     1914.92     42.54 o 
   0   2   5      659.97     1030.03     24.82 o 
   1   2   5     5231.15     3724.76     35.50 o 
   2   2   5     9946.92     5563.83     44.21 o 
   3   2   5     7321.24     8438.19     75.82 o 
   4   2   5     3991.69     2792.09     34.50 o 
   5   2   5     6879.15     9255.51     65.53 o 
   6   2   5      400.43      522.62     21.76 o 
   7   2   5     9341.92     9917.92    209.72 o 
   8   2   5    26784.23    28001.81    196.26 o 
   9   2   5       27.46       69.10     16.91 o 
  10   2   5     3287.09     2839.65     65.86 o 
  11   2   5       84.30       21.48     17.92 o 
  12   2   5     2127.07     3385.43     59.49 o 
  13   2   5        2.03      -21.29     20.49 o 
  14   2   5     2360.34     1849.08     54.21 o 
  15   2   5      407.51      471.03     35.62 o 
  16   2   5     1153.95     1368.62     51.31 o 
  17   2   5      319.83       65.58     31.78 o 
  18   2   5      240.22      162.98    108.45 o 
  19   2   5      377.50      220.02     52.07 o 
  20   2   5       49.21      -62.76     41.84 o 
  21   2   5      412.96      584.60    108.26 o 
  22   2   5     1161.79     1145.58     83.18 o 
  23   2   5      625.82      599.65     93.35 o 
  24   2   5      861.93     1068.86     86.10 o 
  25   2   5      220.97      255.04     65.63 o 
  26   2   5      524.37      553.79     77.28 o 
  27   2   5      110.54       67.78     62.84 o 
  28   2   5      275.79      116.63     67.69 o 
 -28   3   5       50.97        4.17     71.13 o 
 -27   3   5        0.59      -31.17     75.14 o 
 -26   3   5      273.74      415.87     96.05 o 
 -25   3   5        9.68       -2.33     59.29 o 
 -24   3   5      399.99      512.89     95.71 o 
 -23   3   5     1029.89     1008.24    130.68 o 
 -22   3   5      113.83      215.95     79.73 o 
 -21   3   5      263.22      316.68     59.81 o 
 -20   3   5       29.00       33.01     48.50 o 
 -19   3   5     1930.07     2234.19    175.39 o 
 -18   3   5      531.55      193.34     52.15 o 
 -17   3   5     1963.08     2011.20     72.67 o 
 -16   3   5     3458.63     3649.85     87.95 o 
 -15   3   5     2764.91     2884.41     69.23 o 
 -14   3   5     5052.60     4973.19    115.26 o 
 -13   3   5       32.09        6.94     29.02 o 
 -12   3   5     1374.04      962.70     47.73 o 
 -11   3   5       95.49       56.09     19.50 o 
 -10   3   5      471.58      805.56     30.92 o 
  -9   3   5      354.38      284.46     22.15 o 
  -8   3   5     2986.85     3577.01     48.22 o 
  -7   3   5      160.74       96.57     13.47 o 
  -6   3   5     6013.33     6181.64     61.85 o 
  -5   3   5    11300.03    12079.54     84.33 o 
  -4   3   5    17900.00    17309.94    106.86 o 
  -3   3   5      661.98     1603.42     50.05 o 
  -2   3   5    10618.13    11412.49     73.57 o 
  -1   3   5     6245.73     5970.41     47.40 o 
   0   3   5     2853.59     3217.39     37.42 o 
   1   3   5     3449.19     3334.69     38.29 o 
   2   3   5     7182.49     5701.60     46.84 o 
   3   3   5     7266.05     6925.99     56.26 o 
   4   3   5       13.53      123.52     12.39 o 
   5   3   5       36.93       43.04     11.42 o 
   6   3   5    17579.28    16695.58    112.73 o 
   7   3   5     6905.48     7223.82     62.82 o 
   8   3   5     1180.59     1026.50     30.40 o 
   9   3   5      550.58      551.82     32.51 o 
  10   3   5      302.48      461.14     25.84 o 
  11   3   5      908.40      849.87     32.72 o 
  12   3   5     6245.61     6935.88     89.18 o 
  13   3   5       17.27      -31.45     20.97 o 
  14   3   5     2794.29     2270.07     56.38 o 
  15   3   5     1524.86     1244.08     60.31 o 
  16   3   5     2371.27     2441.53     66.95 o 
  17   3   5      377.04      586.82     42.28 o 
  18   3   5     3879.67     4452.49    142.43 o 
  19   3   5      993.58     1165.62    139.36 o 
  20   3   5       11.65      -32.49     50.64 o 
  21   3   5      588.15      513.73     64.10 o 
  22   3   5      106.56      169.98     55.04 o 
  23   3   5       85.35       36.06     51.24 o 
  24   3   5        1.89        8.04     53.06 o 
  25   3   5       31.60       80.48     59.90 o 
  26   3   5       34.68      113.24     61.64 o 
  27   3   5       70.81      -50.08     57.72 o 
  28   3   5       15.12      -50.00     61.09 o 
 -28   4   5      643.54      548.25     87.44 o 
 -27   4   5     1073.90     1074.12     99.48 o 
 -26   4   5     1186.06     1300.00     88.43 o 
 -25   4   5      898.41      976.61     91.36 o 
 -24   4   5     1759.93     2158.58     99.95 o 
 -23   4   5      958.98      855.55     84.35 o 
 -22   4   5     3186.14     3178.08    274.27 o 
 -21   4   5      330.32      415.64     82.21 o 
 -20   4   5     3820.73     3511.81    158.07 o 
 -19   4   5       13.34      -54.44     39.66 o 
 -18   4   5     1022.85      690.52     62.98 o 
 -17   4   5      106.33      149.94     40.06 o 
 -16   4   5     3907.58     3514.30    100.98 o 
 -15   4   5      323.00      779.89     40.10 o 
 -14   4   5      968.81      780.11     53.51 o 
 -13   4   5      199.77      -18.60     20.44 o 
 -12   4   5     4011.59     3788.64     58.33 o 
 -11   4   5      656.55      492.86     34.95 o 
 -10   4   5    22366.22    23029.00    171.92 o 
  -9   4   5     2081.83     1543.38     39.75 o 
  -8   4   5    34129.98    34762.79    270.10 o 
  -7   4   5     1058.31      822.02     29.13 o 
  -6   4   5    31851.90    39053.52    266.11 o 
  -5   4   5     1094.43      874.29     22.81 o 
  -4   4   5     1330.21     2408.76     40.93 o 
  -3   4   5     4322.85     4098.20     40.42 o 
  -2   4   5     4333.34     4982.74     49.12 o 
  -1   4   5     3126.55     2772.17     34.73 o 
   0   4   5     3537.78     3664.91     40.03 o 
   1   4   5      615.59      943.09     23.76 o 
   2   4   5     2802.80     2899.66     40.50 o 
   3   4   5     1801.00     2092.43     41.49 o 
   4   4   5     5310.73     5773.38     55.74 o 
   5   4   5     4855.31     4397.83     48.00 o 
   6   4   5    50144.13    48116.94    279.52 o 
   7   4   5     1626.06     2098.95     35.17 o 
   8   4   5    11934.76    11243.88     94.61 o 
   9   4   5     6174.73     5658.79     68.29 o 
  10   4   5    14055.13    14935.25    129.40 o 
  11   4   5       89.74       36.80     19.07 o 
  12   4   5    17541.79    18594.35    171.05 o 
  13   4   5     5956.22     4959.88     78.40 o 
  14   4   5     1050.85     1079.30     42.06 o 
  15   4   5      461.46      717.48     39.21 o 
  16   4   5      189.93      154.11     30.15 o 
  17   4   5      119.62       70.19     34.74 o 
  18   4   5      325.20      404.83     57.21 o 
  19   4   5        3.33       -7.79     41.88 o 
  20   4   5       28.11      121.78     50.57 o 
  21   4   5     1677.09     1584.99     90.23 o 
  22   4   5      873.60      967.93     79.88 o 
  23   4   5      624.01      719.26     74.72 o 
  24   4   5     1086.80     1000.83     84.51 o 
  25   4   5      440.59      415.94     77.51 o 
  26   4   5     1102.38     1070.42     95.87 o 
  27   4   5     1265.25     1566.11    190.80 o 
  28   4   5      218.31      393.21    152.79 o 
 -27   5   5      270.61      236.87     65.91 o 
 -26   5   5        6.11       47.22     56.87 o 
 -25   5   5      145.40       70.84     73.58 o 
 -24   5   5      120.91      123.06     52.67 o 
 -23   5   5      183.70      176.74     69.45 o 
 -22   5   5      188.20      205.03     53.14 o 
 -21   5   5      999.01     1108.89     76.12 o 
 -20   5   5     4245.89     4958.63    131.87 o 
 -19   5   5       94.57      119.19     48.61 o 
 -18   5   5     7217.36     7113.65    148.91 o 
 -17   5   5     1449.45     1086.94     67.63 o 
 -16   5   5     6100.74     6446.68    114.72 o 
 -15   5   5     4363.22     4766.07     95.25 o 
 -14   5   5     7526.01     7353.60    114.86 o 
 -13   5   5      899.22      954.07     31.11 o 
 -12   5   5     2502.39     1968.85     38.37 o 
 -11   5   5      567.33      652.33     30.58 o 
 -10   5   5     1399.83     2149.74     51.38 o 
  -9   5   5       43.51      -14.07     24.37 o 
  -8   5   5        9.99       19.87     17.25 o 
  -7   5   5      107.33      168.88     18.61 o 
  -6   5   5     3122.43     3085.77     40.84 o 
  -5   5   5     2803.73     2238.76     33.22 o 
  -4   5   5    49378.51    50407.65    277.19 o 
  -3   5   5     5728.56     5718.86     52.50 o 
  -2   5   5    18258.66    21555.43    134.73 o 
  -1   5   5       81.36       28.05     11.51 o 
   0   5   5    13284.78    14173.34     98.00 o 
   1   5   5      537.91      688.02     24.48 o 
   2   5   5     2157.97     1674.83     37.83 o 
   3   5   5     1740.44     2286.28     39.47 o 
   4   5   5    14116.18    14445.36    113.24 o 
   5   5   5     6715.73     5723.06     58.90 o 
   6   5   5    12757.76    14887.81    124.72 o 
   7   5   5      166.85      330.85     19.83 o 
   8   5   5      176.77      321.42     21.08 o 
   9   5   5      874.13      811.79     27.67 o 
  10   5   5     1639.77     1896.17     45.77 o 
  11   5   5        4.65      -12.20     19.09 o 
  12   5   5     5981.68     5338.73     74.52 o 
  13   5   5     3867.10     3572.42     69.28 o 
  14   5   5    14073.82    14386.46    151.55 o 
  15   5   5     2830.54     2745.04     67.11 o 
  16   5   5     5245.00     4397.86     83.08 o 
  17   5   5     2132.79     2156.17     64.22 o 
  18   5   5     2706.77     2667.58     89.00 o 
  19   5   5     1134.31     1002.08     73.10 o 
  20   5   5     2367.55     2641.03    109.33 o 
  21   5   5     2851.50     3711.55    128.69 o 
  22   5   5      617.25      755.49     74.56 o 
  23   5   5      752.33      519.32     69.46 o 
  24   5   5        0.55      -30.63     51.06 o 
  25   5   5      175.22      116.74     60.18 o 
  26   5   5       16.42       63.49     82.56 o 
  27   5   5       27.41       31.89     79.50 o 
 -27   6   5     1096.78     1278.83    118.40 o 
 -26   6   5     2016.54     2079.52    107.11 o 
 -25   6   5     1326.06     1055.57     82.69 o 
 -24   6   5     2251.41     2254.02    114.82 o 
 -23   6   5     3479.35     3356.77    120.27 o 
 -22   6   5     2889.59     3004.15    111.68 o 
 -21   6   5      359.75      297.56     58.34 o 
 -20   6   5     4462.04     4043.76    122.34 o 
 -19   6   5     1638.24     1629.88    102.91 o 
 -18   6   5     2995.66     3269.59    106.66 o 
 -17   6   5     1868.85     1706.67     79.63 o 
 -16   6   5      371.29      442.95     53.50 o 
 -15   6   5       95.10      142.96     62.18 o 
 -14   6   5     4124.44     4203.49     87.67 o 
 -13   6   5     1214.87      950.71     57.66 o 
 -12   6   5     8420.20     8899.09    111.69 o 
 -11   6   5      798.41      947.79     37.99 o 
 -10   6   5    25032.70    26746.00    227.89 o 
  -9   6   5     1010.25     1364.94     51.93 o 
  -8   6   5    17197.31    16732.77    167.68 o 
  -7   6   5     3326.94     3928.21     84.99 o 
  -6   6   5    61715.73    64129.81    467.23 o 
  -5   6   5     1010.12     1190.05     37.45 o 
  -4   6   5    47724.85    48687.15    274.00 o 
  -3   6   5     6859.17     8437.25     69.84 o 
  -2   6   5      194.01      568.89     23.34 o 
  -1   6   5        9.10        1.57     11.67 o 
   0   6   5     4031.62     4282.77     51.62 o 
   1   6   5      355.15      759.10     38.79 o 
   2   6   5      960.79      517.76     23.54 o 
   3   6   5      101.22      204.43     18.75 o 
   4   6   5    29611.33    31690.36    250.36 o 
   5   6   5    10396.70     8844.91     90.48 o 
   6   6   5    15189.71    16987.76    141.32 o 
   7   6   5    11126.44    10721.33     97.22 o 
   8   6   5    55615.34    55059.18    344.61 o 
   9   6   5     1806.04     1080.28     36.64 o 
  10   6   5    32740.25    34384.62    249.95 o 
  11   6   5     2205.65     2068.94     49.69 o 
  12   6   5     2510.08     2473.12     54.83 o 
  13   6   5     2093.57     3117.28     63.69 o 
  14   6   5    13350.68    14038.70    139.44 o 
  15   6   5     1242.23     1249.19     54.23 o 
  16   6   5       93.06      168.53     32.89 o 
  17   6   5       74.10      -10.50     29.78 o 
  18   6   5        2.96      -48.48     46.19 o 
  19   6   5      264.93      391.37     57.98 o 
  20   6   5      101.11       89.57     50.52 o 
  21   6   5     1115.42      839.95     74.62 o 
  22   6   5     2520.34     2726.21    163.00 o 
  23   6   5     2045.71     1815.90     99.78 o 
  24   6   5     1944.10     2060.99    205.20 o 
  25   6   5     1286.09     1272.29    133.72 o 
  26   6   5     1845.42     2058.18    160.37 o 
  27   6   5     1869.45     1634.08    150.52 o 
 -27   7   5      877.67     1192.30     94.21 o 
 -26   7   5      404.23      563.15     75.95 o 
 -25   7   5        3.77       23.75     55.01 o 
 -24   7   5        6.17      -18.49     50.39 o 
 -23   7   5       63.50      122.12     55.15 o 
 -22   7   5     1588.75     1978.22     96.53 o 
 -21   7   5     1212.35     1327.12     82.41 o 
 -20   7   5     5997.32     5357.26    142.03 o 
 -19   7   5     1163.81     1218.77     75.57 o 
 -18   7   5    16674.75    17592.71    256.12 o 
 -17   7   5     2422.28     2384.62     95.08 o 
 -16   7   5    11873.60    11196.14    197.43 o 
 -15   7   5     2222.81     2803.09     98.63 o 
 -14   7   5    16486.33    15466.20    220.99 o 
 -13   7   5       15.71      -15.26     34.22 o 
 -12   7   5    15779.92    17715.03    231.97 o 
 -11   7   5     2267.33     3086.72     80.66 o 
 -10   7   5     3664.32     2638.45     67.08 o 
  -9   7   5      365.86      386.10     33.01 o 
  -8   7   5      495.58      370.96     31.95 o 
  -7   7   5     1291.80     1126.12     43.05 o 
  -6   7   5    18977.26    17018.78    168.62 o 
  -5   7   5     1136.30     1196.75     39.02 o 
  -4   7   5    23091.49    24494.00    156.07 o 
  -3   7   5       76.77      169.01     14.83 o 
  -2   7   5    44892.05    47292.37    286.53 o 
  -1   7   5     1714.70     1576.93     40.24 o 
   0   7   5    27775.96    27453.36    196.22 o 
   1   7   5      952.77      987.70     39.81 o 
   2   7   5    39638.41    41698.65    274.02 o 
   3   7   5       92.83       -9.19     17.28 o 
   4   7   5    22340.91    23706.60    173.73 o 
   5   7   5      178.49      214.57     21.11 o 
   6   7   5    11664.79    11887.15    106.57 o 
   7   7   5      806.56      669.52     30.17 o 
   8   7   5     2027.58     2047.70     47.98 o 
   9   7   5      121.78      151.18     21.84 o 
  10   7   5    14082.00    13897.42    131.16 o 
  11   7   5      160.69      132.01     24.47 o 
  12   7   5     4611.17     3757.91     72.81 o 
  13   7   5    10000.93    10596.06    125.95 o 
  14   7   5    17336.05    18491.34    170.68 o 
  15   7   5      625.90      315.04     32.56 o 
  16   7   5    10467.34    11045.47    138.82 o 
  17   7   5      695.68      745.78     44.63 o 
  18   7   5     8291.70     8266.87    174.64 o 
  19   7   5     4817.15     5139.16    144.90 o 
  20   7   5     4847.55     4794.25    143.41 o 
  21   7   5     2754.57     2430.90    110.96 o 
  22   7   5     2436.02     2410.29    139.57 o 
  23   7   5      401.82      479.47    136.64 o 
  24   7   5        8.23       44.24     77.41 o 
  25   7   5       57.99      133.29     94.19 o 
  26   7   5        0.84       51.75     87.07 o 
  27   7   5       83.82      395.97    105.02 o 
 -26   8   5     2360.63     2803.59    123.51 o 
 -25   8   5     1364.54     1292.76     91.62 o 
 -24   8   5     2883.12     2706.90    116.91 o 
 -23   8   5     2168.46     2170.48    105.93 o 
 -22   8   5     2929.24     2928.59    116.08 o 
 -21   8   5     1681.12     1810.09     95.62 o 
 -20   8   5     5984.25     6648.38    191.27 o 
 -19   8   5      536.49      336.96     77.38 o 
 -18   8   5     2173.10     2464.80     99.68 o 
 -17   8   5      117.87      274.02     66.34 o 
 -16   8   5     2341.52     2592.66     96.92 o 
 -15   8   5      165.04       78.96     43.64 o 
 -14   8   5      308.58      299.12     50.93 o 
 -13   8   5     1346.35     1198.68     67.10 o 
 -12   8   5     7651.24     8394.94    153.24 o 
 -11   8   5     3269.77     3040.98     75.77 o 
 -10   8   5    25272.20    25307.03    253.46 o 
  -9   8   5      321.87      462.14     36.63 o 
  -8   8   5    35303.69    34055.56    291.60 o 
  -7   8   5     1174.73     1424.83     67.85 o 
  -6   8   5    31377.50    34408.29    266.97 o 
  -5   8   5       80.27       23.50     13.42 o 
  -4   8   5    33076.59    34973.11    228.60 o 
  -3   8   5     5974.25     6345.00     57.27 o 
  -2   8   5    28333.58    28510.64    192.59 o 
  -1   8   5     1011.63     1402.14     39.12 o 
   0   8   5     1086.35      763.51     30.93 o 
   1   8   5     2301.31     1885.46     43.94 o 
   2   8   5     6942.30     8495.09     89.94 o 
   3   8   5       91.95      134.10     20.62 o 
   4   8   5    29603.59    28940.09    207.30 o 
   5   8   5       39.86       -0.18     18.28 o 
   6   8   5    22566.09    21348.01    165.01 o 
   7   8   5     9615.22     8013.88     87.56 o 
   8   8   5    34920.52    39478.41    267.36 o 
   9   8   5      370.13      532.41     31.52 o 
  10   8   5    27287.66    25770.00    206.74 o 
  11   8   5      690.85      641.23     44.11 o 
  12   8   5    13221.78    14617.56    156.74 o 
  13   8   5     6617.38     6117.90    117.22 o 
  14   8   5     1410.47     1615.20     55.07 o 
  15   8   5     1074.26     1086.41     45.45 o 
  16   8   5      136.91      301.26     44.13 o 
  17   8   5      368.00      379.24     39.75 o 
  18   8   5      728.05      542.71     71.72 o 
  19   8   5     1259.04     1051.45     81.25 o 
  20   8   5     1869.42     2060.66    125.61 o 
  21   8   5     3318.39     3874.40    316.50 o 
  22   8   5     2029.77     1992.52    211.17 o 
  23   8   5     2218.32     1981.95    149.79 o 
  24   8   5     3016.42     3070.43    182.47 o 
  25   8   5     1687.41     1775.74    180.61 o 
  26   8   5     1988.89     2703.79    183.61 o 
 -26   9   5      463.99      655.29     82.35 o 
 -25   9   5       91.46      114.11     63.39 o 
 -24   9   5       28.70      -71.24     53.63 o 
 -23   9   5       98.37      108.30     84.05 o 
 -22   9   5     1756.56     1758.02     96.87 o 
 -21   9   5      331.52      372.88     64.02 o 
 -20   9   5     2512.81     2808.43    143.39 o 
 -19   9   5     1746.07     1455.60     84.07 o 
 -18   9   5    18415.33    17360.94    262.95 o 
 -17   9   5     2189.21     2166.03     94.77 o 
 -16   9   5    19826.40    21669.72    294.50 o 
 -15   9   5     2810.50     2600.64     99.70 o 
 -14   9   5    11300.21    10933.24    257.39 o 
 -13   9   5     3661.86     3373.46    107.09 o 
 -12   9   5    26794.88    29058.11    302.56 o 
 -11   9   5       66.06      355.76     39.77 o 
 -10   9   5     3310.59     3515.82     81.84 o 
  -9   9   5        0.15      -41.48     27.65 o 
  -8   9   5      762.94     1009.15     47.16 o 
  -7   9   5      130.60      171.73     28.78 o 
  -6   9   5     3900.70     5575.54     86.52 o 
  -5   9   5        1.79        5.27     17.49 o 
  -4   9   5    24872.16    23535.77    172.36 o 
  -3   9   5     2384.12     1794.73     41.25 o 
  -2   9   5    48953.23    45927.89    287.87 o 
  -1   9   5      668.05      694.02     28.35 o 
   0   9   5    46000.83    48357.19    300.05 o 
   1   9   5      647.99     1083.64     36.64 o 
   2   9   5    59222.74    64633.06    409.91 o 
   3   9   5     2173.87     1382.78     42.42 o 
   4   9   5    14050.52    13432.56    123.29 o 
   5   9   5      594.90      373.40     26.76 o 
   6   9   5    18512.23    20471.97    163.68 o 
   7   9   5      250.74       -6.00     20.63 o 
   8   9   5     3374.63     3408.71     59.73 o 
   9   9   5       34.06       73.98     23.19 o 
  10   9   5     1389.30     1111.68     40.14 o 
  11   9   5      577.62      234.70     32.36 o 
  12   9   5     4562.76     5351.62     90.38 o 
  13   9   5      175.66      257.16     37.51 o 
  14   9   5     2467.15     1820.83     87.61 o 
  15   9   5     2492.78     2630.15     77.26 o 
  16   9   5    13964.49    15070.12    185.59 o 
  17   9   5     1890.51     1946.60     66.81 o 
  18   9   5     9083.41     9623.35    303.53 o 
  19   9   5     2762.13     1957.58    156.83 o 
  20   9   5     5316.75     5946.81    238.49 o 
  21   9   5      987.80     1140.45    122.23 o 
  22   9   5     3368.07     3343.67    188.73 o 
  23   9   5       56.05       66.45    138.38 o 
  24   9   5      151.69       41.72     83.96 o 
  25   9   5        1.96       68.60     91.39 o 
  26   9   5      111.33      274.57    199.99 o 
 -25  10   5     1111.58      991.29    114.67 o 
 -24  10   5     1747.51     1523.24    101.03 o 
 -23  10   5     2773.81     2608.57    117.52 o 
 -22  10   5     3617.25     3949.89    156.77 o 
 -21  10   5     2109.22     1795.75    132.67 o 
 -20  10   5     1952.74     2156.17    103.47 o 
 -19  10   5     2038.10     2012.92     96.88 o 
 -18  10   5      593.37      627.96     69.31 o 
 -17  10   5        0.79       -0.37     47.93 o 
 -16  10   5      238.28      372.74     66.41 o 
 -15  10   5     2435.91     2327.06     96.75 o 
 -14  10   5     2809.92     2780.71    102.99 o 
 -13  10   5        4.12      -27.32     37.65 o 
 -12  10   5     9818.92    10992.57    187.84 o 
 -11  10   5      615.22      488.99     44.48 o 
 -10  10   5    20189.65    19154.08    208.07 o 
  -9  10   5     4745.65     4492.56     92.54 o 
  -8  10   5    24932.49    25485.29    227.20 o 
  -7  10   5     2608.11     2707.22     67.48 o 
  -6  10   5    19888.41    22303.78    179.89 o 
  -5  10   5     2912.36     3190.60     57.52 o 
  -4  10   5    19141.05    18987.34    216.57 o 
  -3  10   5        6.99       21.13     14.15 o 
  -2  10   5     8662.99     9462.24     87.72 o 
  -1  10   5     1644.63     1183.72     36.11 o 
   0  10   5      465.95      702.72     30.07 o 
   1  10   5     3267.21     3172.72     55.10 o 
   2  10   5     5275.87     6001.65     74.15 o 
   3  10   5      332.06      534.14     28.37 o 
   4  10   5    21139.16    19373.70    202.80 o 
   5  10   5      556.63      551.63     31.58 o 
   6  10   5    17539.64    17050.02    148.02 o 
   7  10   5        2.07      -23.59     21.47 o 
   8  10   5    17538.80    17933.51    154.33 o 
   9  10   5      100.64       60.79     23.96 o 
  10  10   5    11034.04    12048.70    120.58 o 
  11  10   5    10730.25    10858.77    123.71 o 
  12  10   5     8076.00     8353.51    262.49 o 
  13  10   5       68.59      -26.89     22.79 o 
  14  10   5     3904.18     3539.47    198.95 o 
  15  10   5     1013.40     1406.99     68.97 o 
  16  10   5       10.80       94.61     28.43 o 
  17  10   5      145.81      176.30     42.25 o 
  18  10   5      521.22      385.92     50.69 o 
  19  10   5      193.85      205.93     83.38 o 
  20  10   5     1607.33     1781.69    170.42 o 
  21  10   5     1628.70     1727.71    140.69 o 
  22  10   5     1707.00     1853.97    148.89 o 
  23  10   5     2683.40     3024.58    194.03 o 
  24  10   5     1853.35     1698.28    157.14 o 
  25  10   5      897.31      748.83    126.20 o 
 -24  11   5      228.60      392.70     76.82 o 
 -23  11   5        2.31      -53.47     52.27 o 
 -22  11   5     1107.23      982.20     84.39 o 
 -21  11   5      684.01      698.60    124.65 o 
 -20  11   5     5380.47     5971.64    160.76 o 
 -19  11   5      755.40      505.22     70.07 o 
 -18  11   5    10243.67    10138.10    201.31 o 
 -17  11   5     2169.29     1996.59     96.88 o 
 -16  11   5    16762.74    16383.15    256.94 o 
 -15  11   5     3777.17     3680.34    121.45 o 
 -14  11   5    13222.51    14429.29    206.33 o 
 -13  11   5     1656.05     1385.61     69.89 o 
 -12  11   5    10298.96    10434.66    167.37 o 
 -11  11   5     4203.04     4201.08     97.58 o 
 -10  11   5     6669.45     6740.08    117.63 o 
  -9  11   5      135.36      116.66     36.05 o 
  -8  11   5      589.91      475.86     39.25 o 
  -7  11   5       13.48      -28.06     27.23 o 
  -6  11   5     1448.11     1164.20     54.86 o 
  -5  11   5      725.23      438.57     29.44 o 
  -4  11   5    14653.77    15016.84    141.19 o 
  -3  11   5     1439.12      829.19     31.87 o 
  -2  11   5    47897.03    50697.45    303.13 o 
  -1  11   5      186.28      171.66     22.50 o 
   0  11   5    36652.43    36395.68    246.89 o 
   1  11   5     1707.51     1968.56     48.10 o 
   2  11   5    53877.73    54382.66    340.66 o 
   3  11   5     2917.85     2634.86     58.77 o 
   4  11   5    35601.59    37985.15    272.85 o 
   5  11   5      479.18      265.72     26.88 o 
   6  11   5    10013.75     9430.33     99.26 o 
   7  11   5      512.38      654.83     38.33 o 
   8  11   5      228.39      337.51     30.23 o 
   9  11   5      915.49     1034.76     38.04 o 
  10  11   5       85.31      127.62     25.85 o 
  11  11   5     2246.20     2675.50     60.67 o 
  12  11   5    11050.91    10649.72    128.43 o 
  13  11   5      137.34       10.38     21.92 o 
  14  11   5     6620.47     7275.55    281.20 o 
  15  11   5     5539.71     4919.43    128.99 o 
  16  11   5     9943.85    10237.60    224.47 o 
  17  11   5     3048.36     3179.78    106.44 o 
  18  11   5     6239.28     6045.69    296.13 o 
  19  11   5     3421.04     3618.08    184.78 o 
  20  11   5     4433.22     4637.05    215.34 o 
  21  11   5      828.51      801.86    176.88 o 
  22  11   5     2256.47     2475.05    170.33 o 
  23  11   5       51.08      -38.55     84.18 o 
  24  11   5      261.88      298.34    101.20 o 
 -24  12   5     2792.25     3302.83    139.92 o 
 -23  12   5     1898.70     1973.65    204.53 o 
 -22  12   5     2133.77     2278.12    114.54 o 
 -21  12   5      726.03      333.42     68.61 o 
 -20  12   5     1902.68     1965.36    121.85 o 
 -19  12   5      780.97     1071.21    106.43 o 
 -18  12   5      327.61      468.91     67.91 o 
 -17  12   5        7.16      -12.30     48.66 o 
 -16  12   5       36.63      -16.21     59.88 o 
 -15  12   5        9.23      -57.54     40.55 o 
 -14  12   5     2058.57     2392.78     90.76 o 
 -13  12   5      769.11      528.54     55.12 o 
 -12  12   5     7237.08     6343.48    132.27 o 
 -11  12   5     1223.54     1352.38     69.70 o 
 -10  12   5    20526.50    20458.27    285.67 o 
  -9  12   5      395.67      398.81     41.15 o 
  -8  12   5    16891.78    18831.58    194.68 o 
  -7  12   5        1.17        4.55     29.22 o 
  -6  12   5    17407.66    16016.40    172.00 o 
  -5  12   5      629.55      526.83     39.89 o 
  -4  12   5     6702.93     6683.58     91.24 o 
  -3  12   5      515.41      629.20     42.90 o 
  -2  12   5     2884.33     3645.78     60.50 o 
  -1  12   5        1.88       18.17     20.10 o 
   0  12   5       39.94      -18.65     19.85 o 
   1  12   5       88.25       95.49     25.14 o 
   2  12   5     8840.94     6514.13     83.35 o 
   3  12   5       80.41      364.06     29.78 o 
   4  12   5     5240.61     5595.25     77.75 o 
   5  12   5        1.65        7.67     23.20 o 
   6  12   5    14370.92    15928.32    140.23 o 
   7  12   5     1261.28     1024.46     39.00 o 
   8  12   5    12736.85    12562.33    130.47 o 
   9  12   5      355.53      200.92     27.92 o 
  10  12   5     9095.54     8285.77    103.26 o 
  11  12   5     1106.92      946.04     42.44 o 
  12  12   5     8182.97     7856.58    123.51 o 
  13  12   5     1924.27     2666.19     70.57 o 
  14  12   5     3278.30     3935.11    100.27 o 
  15  12   5      170.04      448.28     64.90 o 
  16  12   5      823.35     1039.67     81.76 o 
  17  12   5      182.66      254.86     75.19 o 
  18  12   5       37.42       18.45     54.43 o 
  19  12   5       58.10        8.45    113.28 o 
  20  12   5     1718.66     2024.18    153.18 o 
  21  12   5      290.42      217.21    152.54 o 
  22  12   5     1444.01     1400.07    137.11 o 
  23  12   5     1658.55     1834.46    160.96 o 
 -23  13   5      139.11       63.30     67.01 o 
 -22  13   5      698.72      674.44     81.64 o 
 -21  13   5        1.14      -76.19     53.53 o 
 -20  13   5     1414.26     1158.74     89.97 o 
 -19  13   5      448.15      362.48     68.76 o 
 -18  13   5     3529.31     3897.99    135.35 o 
 -17  13   5      449.32      383.27     68.72 o 
 -16  13   5     3813.44     3838.06    142.13 o 
 -15  13   5     1146.68     1015.54     72.93 o 
 -14  13   5     7013.94     7021.77    147.87 o 
 -13  13   5      898.80      934.09     66.83 o 
 -12  13   5     7323.90     6965.61    142.38 o 
 -11  13   5      293.51      232.26     48.68 o 
 -10  13   5      458.23      590.46     50.56 o 
  -9  13   5     2010.71     2013.94     68.14 o 
  -8  13   5       19.44       -5.18     31.80 o 
  -7  13   5      220.69      387.25     42.18 o 
  -6  13   5     2118.69     2016.59     66.17 o 
  -5  13   5        3.07       11.50     31.33 o 
  -4  13   5     3312.41     2668.13     71.79 o 
  -3  13   5      207.08       89.13     27.61 o 
  -2  13   5     5865.64     5820.14     89.25 o 
  -1  13   5      120.51       11.79     24.56 o 
   0  13   5    25643.19    25319.72    208.47 o 
   1  13   5     1120.09      978.88     37.33 o 
   2  13   5    13290.42    12311.48    115.55 o 
   3  13   5      382.38      184.48     32.75 o 
   4  13   5    10048.66    10503.72    117.32 o 
   5  13   5      584.08      639.01     35.54 o 
   6  13   5     1968.38     1851.27     50.25 o 
   7  13   5      586.57      448.43     32.12 o 
   8  13   5      381.05      210.36     29.13 o 
   9  13   5      858.22     1112.50     41.95 o 
  10  13   5      532.53      746.05     44.14 o 
  11  13   5      290.92      524.81     45.84 o 
  12  13   5     3316.80     3348.96     79.01 o 
  13  13   5     4252.34     4370.60     89.51 o 
  14  13   5     3241.07     3267.08     80.79 o 
  15  13   5     1949.72     2090.57    103.06 o 
  16  13   5     4481.89     5126.99    197.12 o 
  17  13   5      326.86      297.02     95.54 o 
  18  13   5     4568.66     5166.21    203.38 o 
  19  13   5     1894.75     1837.90    206.20 o 
  20  13   5     1737.65     2067.04    154.92 o 
  21  13   5      152.69       83.18     89.75 o 
  22  13   5     1137.75     1303.53    142.56 o 
  23  13   5      158.01       43.76     88.65 o 
 -22  14   5     1530.97     1747.72    113.26 o 
 -21  14   5       79.94       35.86     62.53 o 
 -20  14   5      652.81      720.93     82.69 o 
 -19  14   5      214.13      140.17     61.09 o 
 -18  14   5      625.39      681.82     76.89 o 
 -17  14   5       39.13      108.94     58.27 o 
 -16  14   5        2.71      -52.64     44.37 o 
 -15  14   5       41.62      -24.23     45.72 o 
 -14  14   5     1047.78      911.08     68.36 o 
 -13  14   5        0.52       18.34     44.05 o 
 -12  14   5     3975.77     3958.13    114.31 o 
 -11  14   5       34.64       24.29     43.40 o 
 -10  14   5     7345.56     7524.89    168.58 o 
  -9  14   5      113.06       81.94     36.08 o 
  -8  14   5     7279.57     6848.87    131.58 o 
  -7  14   5       34.03       15.31     33.63 o 
  -6  14   5    11252.30    10397.97    142.17 o 
  -5  14   5      319.74      407.63     43.03 o 
  -4  14   5     7403.39     8056.17    122.49 o 
  -3  14   5        3.94       48.83     33.92 o 
  -2  14   5     1024.06      623.54     39.25 o 
  -1  14   5       16.28      -15.61     26.49 o 
   0  14   5       44.59      120.47     28.51 o 
   1  14   5       60.59      151.39     26.79 o 
   2  14   5       23.07       40.64     24.68 o 
   3  14   5       15.12      -15.24     22.71 o 
   4  14   5     3885.08     4091.63     71.52 o 
   5  14   5      126.69       19.75     25.57 o 
   6  14   5     6717.42     6282.26     87.19 o 
   7  14   5     1946.37     1587.82     48.38 o 
   8  14   5    10704.08     9774.10    118.56 o 
   9  14   5     2077.27     2454.68     92.67 o 
  10  14   5    11374.27    12678.14    165.89 o 
  11  14   5      574.74      446.96     41.84 o 
  12  14   5     2307.14     2201.44     67.93 o 
  13  14   5        1.50       20.22     37.68 o 
  14  14   5     2153.79     2442.53     90.31 o 
  15  14   5       50.05       79.93     55.65 o 
  16  14   5      315.81      246.09     60.87 o 
  17  14   5      119.95        6.32     63.16 o 
  18  14   5       22.07       26.76     64.93 o 
  19  14   5       12.03      169.43    127.69 o 
  20  14   5      394.33      513.26    155.02 o 
  21  14   5      395.54      693.79    142.35 o 
  22  14   5     1170.77     1458.37    152.64 o 
 -20  15   5      697.60      701.95     88.31 o 
 -19  15   5       45.41      -32.97     57.07 o 
 -18  15   5      928.43      706.52     81.99 o 
 -17  15   5      289.54      302.75     69.92 o 
 -16  15   5     1881.20     2193.25     98.27 o 
 -15  15   5       36.82      -57.15     43.57 o 
 -14  15   5     1778.81     1661.91     86.19 o 
 -13  15   5      373.74      342.30     56.18 o 
 -12  15   5      772.39      884.27     90.05 o 
 -11  15   5      791.69      632.52     62.41 o 
 -10  15   5     1552.87     1396.63     70.83 o 
  -9  15   5     1092.11      855.68     60.21 o 
  -8  15   5      266.82      235.85     41.96 o 
  -7  15   5       22.84      -48.37     32.25 o 
  -6  15   5     2107.38     1717.78     65.48 o 
  -5  15   5      366.15      323.77     42.91 o 
  -4  15   5     1379.19     1783.19     65.83 o 
  -3  15   5        1.81       49.75     35.38 o 
  -2  15   5     3356.08     2985.28     79.45 o 
  -1  15   5      219.09      646.09     41.26 o 
   0  15   5     3899.67     3849.86     82.72 o 
   1  15   5      128.27      123.57     31.39 o 
   2  15   5    13070.68    12316.71    130.81 o 
   3  15   5       35.04       -8.63     20.11 o 
   4  15   5      403.57      473.98     33.03 o 
   5  15   5      470.55      398.71     31.75 o 
   6  15   5      295.60      407.58     36.79 o 
   7  15   5       21.85      -37.60     30.43 o 
   8  15   5       58.19      139.33     35.69 o 
   9  15   5       50.46       57.48     26.70 o 
  10  15   5     1216.17     1337.26     63.27 o 
  11  15   5      153.26      189.53     38.02 o 
  12  15   5      455.23      423.00     55.38 o 
  13  15   5      367.50      351.55     54.60 o 
  14  15   5     3673.34     3779.09    113.31 o 
  15  15   5      874.25      874.57     67.85 o 
  16  15   5     1905.75     2023.23    100.51 o 
  17  15   5      746.01      808.37     89.86 o 
  18  15   5     2176.68     2643.34    157.51 o 
  19  15   5      324.05      499.84    152.04 o 
  20  15   5      388.90      276.75    151.54 o 
 -19  16   5      124.62      198.86     70.84 o 
 -18  16   5       74.07      155.59     66.33 o 
 -17  16   5      120.01       74.84     53.56 o 
 -16  16   5       77.58      134.61     56.57 o 
 -15  16   5       10.90        0.38     46.51 o 
 -14  16   5      166.98      101.06     52.88 o 
 -13  16   5        1.37      -59.92     44.09 o 
 -12  16   5     1719.40     1521.18     83.58 o 
 -11  16   5       11.20       66.57     77.51 o 
 -10  16   5     4324.32     4671.80    116.53 o 
  -9  16   5      111.94       90.46     45.90 o 
  -8  16   5     3520.15     3453.03    125.80 o 
  -7  16   5       10.94       52.16     37.84 o 
  -6  16   5     2230.41     2153.41     73.72 o 
  -5  16   5      294.89      366.44     45.32 o 
  -4  16   5     2506.50     2445.69     90.52 o 
  -3  16   5        5.89       58.27     37.66 o 
  -2  16   5      819.87      687.13     48.83 o 
  -1  16   5       17.01      -33.15     32.02 o 
   0  16   5       64.17      -45.99     30.66 o 
   1  16   5      263.46      284.13     38.96 o 
   2  16   5      407.87      619.84     41.79 o 
   3  16   5      782.08      737.18     43.67 o 
   4  16   5     4243.16     3664.06     79.80 o 
   5  16   5      895.04     1350.62     52.57 o 
   6  16   5      706.16      794.45     45.44 o 
   7  16   5       18.00       -1.36     30.76 o 
   8  16   5     2972.99     3401.39     84.16 o 
   9  16   5      601.76      418.72     56.83 o 
  10  16   5     3641.76     4369.76     94.65 o 
  11  16   5      447.30      417.93     56.77 o 
  12  16   5      890.64     1010.22     69.73 o 
  13  16   5      133.65      174.94     55.65 o 
  14  16   5     1423.72     1159.59     74.08 o 
  15  16   5        0.38        2.74     72.67 o 
  16  16   5      137.66       39.41     93.53 o 
  17  16   5      668.33     1001.42     96.18 o 
  18  16   5      159.74      304.08     79.18 o 
  19  16   5       14.68        2.48    126.20 o 
 -18  17   5      505.91      766.51    111.88 o 
 -17  17   5       19.50       14.10     55.61 o 
 -16  17   5      160.82      111.63     57.59 o 
 -15  17   5      154.72      123.93     68.25 o 
 -14  17   5      575.28      548.80     67.91 o 
 -13  17   5      484.58      568.88     79.05 o 
 -12  17   5      338.83      489.84     63.80 o 
 -11  17   5      121.75      137.17     53.11 o 
 -10  17   5      238.06      340.09     52.91 o 
  -9  17   5      373.43      789.62     62.96 o 
  -8  17   5        8.09      -58.25     41.02 o 
  -7  17   5       72.97       77.61     59.85 o 
  -6  17   5      222.90      235.12     44.91 o 
  -5  17   5      165.19      222.81     43.24 o 
  -4  17   5     1100.16      998.84     58.10 o 
  -3  17   5      225.69      315.97     45.32 o 
  -2  17   5      954.91      916.29     55.11 o 
  -1  17   5        1.20        9.17     35.28 o 
   0  17   5     1130.39     1678.61     66.73 o 
   1  17   5       87.29      -48.33     32.22 o 
   2  17   5      984.16     1113.43     57.03 o 
   3  17   5      251.17      245.67     42.77 o 
   4  17   5      610.16      403.88     43.23 o 
   5  17   5       59.36       65.57     36.55 o 
   6  17   5      682.56      545.58     48.34 o 
   7  17   5      220.60      194.22     37.38 o 
   8  17   5        0.10        4.57     27.04 o 
   9  17   5      504.46      548.86     55.01 o 
  10  17   5       16.98       23.56     42.95 o 
  11  17   5      603.07      772.59     60.53 o 
  12  17   5      244.87      343.94     56.90 o 
  13  17   5      191.30      203.92     55.14 o 
  14  17   5      127.23      212.80     54.94 o 
  15  17   5       19.18      -22.18     52.78 o 
  16  17   5      342.28      359.11     78.25 o 
  17  17   5        1.46      116.60     69.46 o 
  18  17   5      672.93      813.34    115.83 o 
 -16  18   5      168.43      155.33     62.29 o 
 -15  18   5      499.52      547.03     73.20 o 
 -14  18   5      112.72       94.18     55.90 o 
 -13  18   5       21.89       49.67     54.81 o 
 -12  18   5      531.26      469.90     87.73 o 
 -11  18   5      218.64      121.28     53.05 o 
 -10  18   5      233.51      204.74     51.58 o 
  -9  18   5        0.97      -37.25     52.55 o 
  -8  18   5       50.75      132.83     48.35 o 
  -7  18   5      102.36      142.38     47.53 o 
  -6  18   5      759.14      745.37     86.78 o 
  -5  18   5      220.62      307.29     47.01 o 
  -4  18   5       27.31       49.04     44.30 o 
  -3  18   5      488.13      671.26     56.36 o 
  -2  18   5      475.81      522.83     62.34 o 
  -1  18   5       90.74      156.72     49.19 o 
   0  18   5       51.56       15.50     50.00 o 
   1  18   5      315.07      490.06     79.66 o 
   2  18   5      175.54      108.13     48.09 o 
   3  18   5      615.07      607.84     63.18 o 
   4  18   5      105.04      109.01     37.56 o 
   5  18   5      360.87      295.59     47.93 o 
   6  18   5      478.22      534.46     49.30 o 
   7  18   5      465.95      530.34     48.03 o 
   8  18   5      244.49      183.96     54.84 o 
   9  18   5      229.69      206.36     54.15 o 
  10  18   5      778.62      682.43     59.70 o 
  11  18   5       30.13       78.18     47.22 o 
  12  18   5      335.65      480.77     81.36 o 
  13  18   5       28.14       21.13     45.59 o 
  14  18   5      221.14      287.55     53.58 o 
  15  18   5      231.47      271.13     55.77 o 
  16  18   5        2.08       73.06     61.57 o 
 -14  19   5       37.20      -73.91     55.88 o 
 -13  19   5       32.36      -14.65     54.55 o 
 -12  19   5       58.47      119.14     58.69 o 
 -11  19   5       22.44      -28.70     51.90 o 
 -10  19   5       69.00       22.18     46.58 o 
  -9  19   5       42.91       50.98     48.67 o 
  -8  19   5       81.30        3.83     46.92 o 
  -7  19   5      168.20      261.44     52.71 o 
  -6  19   5      101.54      155.21     50.74 o 
  -5  19   5      271.86      363.48     55.68 o 
  -4  19   5      123.56       66.20     47.16 o 
  -3  19   5      152.67      171.34     44.68 o 
  -2  19   5       95.41       -2.11     48.96 o 
  -1  19   5        0.17      -28.16     51.39 o 
   0  19   5       28.19       77.04     51.42 o 
   1  19   5       27.18        2.82     47.90 o 
   2  19   5       23.22       43.86     48.07 o 
   3  19   5        8.77        2.15     48.44 o 
   4  19   5       20.14      -68.27     45.51 o 
   5  19   5      418.73      494.40     54.46 o 
   6  19   5       19.13      -15.95     48.33 o 
   7  19   5      222.93      325.38     57.15 o 
   8  19   5       51.40       70.50     52.94 o 
   9  19   5      231.77      336.99     60.54 o 
  10  19   5        8.03       36.21     50.10 o 
  11  19   5      213.83      132.59     55.83 o 
  12  19   5       76.11       21.65     53.61 o 
  13  19   5        0.42      -10.28     52.18 o 
  14  19   5        5.69       25.63     49.46 o 
 -11  20   5      276.74      302.63     67.10 o 
 -10  20   5      242.91      321.96     59.40 o 
  -9  20   5       58.95      -31.56     46.72 o 
  -8  20   5      134.84       15.79     49.24 o 
  -7  20   5       30.27      -40.03     50.56 o 
  -6  20   5      266.04      271.54     55.31 o 
  -5  20   5      188.34      351.93     56.93 o 
  -4  20   5        8.35       -1.25     50.54 o 
  -3  20   5      115.25      225.07     59.44 o 
  -2  20   5       71.92      -11.44     51.97 o 
  -1  20   5      499.75      576.67     68.57 o 
   0  20   5        0.52      -27.17     48.26 o 
   1  20   5      798.05      845.65     74.75 o 
   2  20   5      130.10       67.30     53.84 o 
   3  20   5      273.66      248.52     57.19 o 
   4  20   5        5.07      -70.99     55.63 o 
   5  20   5      312.08      352.47     73.70 o 
   6  20   5       92.82      130.76     85.20 o 
   7  20   5       61.41       25.85     53.78 o 
   8  20   5        0.54       61.50     53.63 o 
   9  20   5       94.18       31.97     53.00 o 
  10  20   5        5.75       16.07     52.65 o 
  11  20   5      392.19      376.03     66.81 o 
  -8  21   5        2.92       -1.94     51.88 o 
  -7  21   5      633.02      754.61     79.74 o 
  -6  21   5       43.71       23.62     56.65 o 
  -5  21   5      330.09      490.87     71.34 o 
  -4  21   5        1.96       -0.32     55.22 o 
  -3  21   5      162.07      276.34     64.79 o 
  -2  21   5      222.30      192.23     61.13 o 
  -1  21   5       80.47       53.91     56.58 o 
   0  21   5      472.70      234.74     62.09 o 
   1  21   5       32.44       31.74     55.44 o 
   2  21   5      252.03      148.51     58.24 o 
   3  21   5      350.72      552.50     81.10 o 
   4  21   5       36.60      -26.21     83.69 o 
   5  21   5      193.42      278.98     70.14 o 
   6  21   5       14.51      -82.76     59.65 o 
   7  21   5      241.83      233.89     72.04 o 
   8  21   5        1.89       -7.30     66.34 o 
 -28   0   6       86.71      324.95    147.07 o 
 -27   0   6     3147.92     3183.90    255.88 o 
 -26   0   6      119.73       61.61    120.24 o 
 -25   0   6     4115.36     4167.35    184.79 o 
 -24   0   6       47.69       44.36     77.76 o 
 -23   0   6     2557.91     2733.90    149.70 o 
 -22   0   6       39.28       73.54     88.94 o 
 -21   0   6       60.84      184.52    104.84 o 
 -20   0   6      461.62      402.27    155.52 o 
 -19   0   6     2114.79     2353.14    114.22 o 
 -18   0   6      233.18      312.53     60.53 o 
 -17   0   6     9249.46     7999.16    231.29 o 
 -16   0   6     5039.84     4520.86    166.95 o 
 -15   0   6    31211.87    30298.91    481.71 o 
 -14   0   6     9587.13    10524.51    209.03 o 
 -13   0   6    20505.85    25175.20    371.29 o 
 -12   0   6    11771.99    11089.87    204.95 o 
 -11   0   6    32038.04    34519.31    380.13 o 
 -10   0   6    25022.08    22206.39    264.28 o 
  -9   0   6    10768.70    11306.02    159.42 o 
  -8   0   6    34955.33    35506.52    375.50 o 
  -7   0   6       34.39      103.08     26.29 o 
  -6   0   6     1299.11     1407.67     72.15 o 
  -5   0   6    36984.32    42019.54    364.25 o 
  -4   0   6       19.21      -17.62     14.05 o 
  -3   0   6      876.75     1163.68     56.52 o 
  -2   0   6      135.69      268.20     20.84 o 
  -1   0   6    24528.31    25428.99    234.48 o 
   0   0   6    57003.11    63053.02    524.66 o 
   1   0   6    14481.10    13099.64    141.45 o 
   2   0   6     9367.74    11401.39    130.06 o 
   3   0   6    56019.75    55085.96    471.02 o 
   4   0   6   151195.23   155583.05   1241.64 o 
   5   0   6    25666.10    30843.12    370.82 o 
   6   0   6    33835.07    40009.65    422.75 o 
   7   0   6       31.40       46.25     25.43 o 
   8   0   6    11981.24    12397.73    179.84 o 
   9   0   6     4867.02     3678.82     94.75 o 
  10   0   6     4122.46     4840.83     63.74 o 
  11   0   6      165.09      519.90     31.02 o 
  12   0   6       26.78       24.21     50.21 o 
  13   0   6     2076.70     2808.15    128.27 o 
  14   0   6     1544.46      847.94     59.52 o 
  15   0   6       48.61      221.49     44.21 o 
  16   0   6    19965.69    19118.31    482.45 o 
  17   0   6      889.71      594.75    109.81 o 
  18   0   6    14272.98    15592.07    439.72 o 
  19   0   6        3.92       -7.45     76.02 o 
  20   0   6    11379.77    10048.07    351.28 o 
  21   0   6       30.06       45.71     80.00 o 
  22   0   6     9579.13    10315.38    370.66 o 
  23   0   6        0.48       -1.25     60.05 o 
  24   0   6     4349.99     3719.10    175.89 o 
  25   0   6        0.03      -19.55     74.53 o 
  26   0   6     2412.18     2808.30    162.08 o 
  27   0   6        5.99       50.96     79.93 o 
  28   0   6       15.96      107.56     86.24 o 
 -28   1   6      225.37      285.12     99.31 o 
 -27   1   6     2220.32     2420.63    133.26 o 
 -26   1   6       14.56       38.63     64.08 o 
 -25   1   6     3768.03     3395.96    144.45 o 
 -24   1   6     1340.72     1443.32    120.27 o 
 -23   1   6    12423.53    11994.91    238.94 o 
 -22   1   6     1800.28     2036.81     85.60 o 
 -21   1   6     8897.39     8841.81    164.35 o 
 -20   1   6     2011.97     1771.64     76.53 o 
 -19   1   6     6123.33     6800.79    129.21 o 
 -18   1   6     2403.20     1983.44     81.24 o 
 -17   1   6    15649.28    14495.28    192.60 o 
 -16   1   6     5519.62     6407.07    116.77 o 
 -15   1   6     4334.00     4995.68    100.21 o 
 -14   1   6     4323.50     4525.35     92.51 o 
 -13   1   6       28.71       -8.05     25.40 o 
 -12   1   6     1975.88     1523.72     49.78 o 
 -11   1   6      374.38      405.48     30.90 o 
 -10   1   6    13554.35    12684.96    136.02 o 
  -9   1   6    37719.81    37114.94    304.70 o 
  -8   1   6    18479.52    17943.30    171.82 o 
  -7   1   6    23077.85    24944.50    214.39 o 
  -6   1   6    48301.45    47887.32    310.39 o 
  -5   1   6    15923.39    15004.49    116.93 o 
  -4   1   6       59.00      111.74     13.57 o 
  -3   1   6    54148.84    55115.77    349.07 o 
  -2   1   6    29169.44    28528.23    182.69 o 
  -1   1   6     3941.06     4928.43     51.13 o 
   0   1   6    17831.45    21503.60    145.59 o 
   1   1   6    10294.17    13029.08     92.97 o 
   2   1   6    24191.30    22610.69    135.44 o 
   3   1   6    12700.20    10868.40     77.03 o 
   4   1   6     3834.68     5247.54     44.70 o 
   5   1   6     7412.70     6392.89     63.16 o 
   6   1   6     8345.43     8800.93     97.79 o 
   7   1   6     4426.03     4621.90     71.81 o 
   8   1   6    21870.06    19215.44    173.25 o 
   9   1   6      345.39      451.51     26.13 o 
  10   1   6    42243.89    41952.24    282.26 o 
  11   1   6    10548.84    11919.21    142.45 o 
  12   1   6    19878.30    20631.32    160.88 o 
  13   1   6     2015.76     1737.47     44.02 o 
  14   1   6    39301.50    39542.03    300.37 o 
  15   1   6     1801.81     1816.36     79.99 o 
  16   1   6     9623.46     8760.28    177.33 o 
  17   1   6     7177.60     7892.01    171.34 o 
  18   1   6     6651.41     7939.86    175.53 o 
  19   1   6      409.56      432.04     59.41 o 
  20   1   6        3.93      100.32     49.93 o 
  21   1   6        0.19      -23.00     46.03 o 
  22   1   6      631.46      532.76     96.12 o 
  23   1   6       14.43       66.95     53.61 o 
  24   1   6     2562.05     2240.15    118.70 o 
  25   1   6       58.28      -56.59     54.62 o 
  26   1   6     4040.03     4496.89    159.75 o 
  27   1   6      632.47      692.63     76.59 o 
  28   1   6     2868.52     3176.54    125.90 o 
 -28   2   6      115.83      270.24     83.86 o 
 -27   2   6     3381.43     3367.85    184.57 o 
 -26   2   6      131.28      136.11     84.96 o 
 -25   2   6     3971.61     4368.09    195.56 o 
 -24   2   6        6.09       16.75     74.48 o 
 -23   2   6     1089.47     1013.01    131.38 o 
 -22   2   6      591.64      819.83     65.46 o 
 -21   2   6       70.35       58.38     47.26 o 
 -20   2   6      835.09      631.22     56.24 o 
 -19   2   6      704.91      551.40     85.70 o 
 -18   2   6       48.86       10.44     31.01 o 
 -17   2   6     5729.91     6696.63    123.43 o 
 -16   2   6     4292.08     4175.73     86.72 o 
 -15   2   6    18781.42    18526.74    198.00 o 
 -14   2   6    16385.82    15851.89    174.47 o 
 -13   2   6    22831.90    20953.72    207.57 o 
 -12   2   6    19064.07    19407.82    191.59 o 
 -11   2   6    37175.21    41786.94    344.85 o 
 -10   2   6     5610.84     6495.19     79.98 o 
  -9   2   6    14476.29    15800.83    141.17 o 
  -8   2   6      125.25       65.91     16.52 o 
  -7   2   6    16421.76    18393.56    152.89 o 
  -6   2   6    13770.53    13657.76     97.99 o 
  -5   2   6     1026.42      877.17     26.95 o 
  -4   2   6     2008.04     2472.76     33.34 o 
  -3   2   6     8553.34     8905.56     70.12 o 
  -2   2   6     9374.28    10573.08     87.94 o 
  -1   2   6      990.03     1044.87     25.66 o 
   0   2   6    51691.54    50724.87    287.38 o 
   1   2   6     3892.53     4157.05     42.28 o 
   2   2   6   104015.17   106388.84    544.05 o 
   3   2   6    46836.01    50871.34    274.54 o 
   4   2   6    18694.63    19781.58    115.60 o 
   5   2   6    49584.11    50707.28    262.17 o 
   6   2   6    57195.35    64647.01    329.39 o 
   7   2   6     2046.87     1976.90     30.69 o 
   8   2   6    23806.96    23337.69    245.67 o 
   9   2   6       16.30      152.26     18.01 o 
  10   2   6      784.50     1054.64     33.25 o 
  11   2   6     2012.58     2613.70     78.99 o 
  12   2   6      211.63      517.62     28.19 o 
  13   2   6      291.70      249.75     32.37 o 
  14   2   6     4623.36     4578.89     74.63 o 
  15   2   6      111.96      131.44     36.59 o 
  16   2   6    11450.82    10591.89    196.16 o 
  17   2   6      920.18     1010.29     72.01 o 
  18   2   6    13347.26    13729.54    236.76 o 
  19   2   6     1202.05     1291.25     99.10 o 
  20   2   6     8533.58     7459.92    176.08 o 
  21   2   6       28.01       67.33     49.27 o 
  22   2   6     7232.36     7124.94    180.29 o 
  23   2   6        1.29       11.49     52.00 o 
  24   2   6     3522.70     3858.74    143.15 o 
  25   2   6       10.07       29.52     74.20 o 
  26   2   6     1631.46     1506.70    114.82 o 
  27   2   6        0.56      -48.29     57.61 o 
  28   2   6       38.68      -46.37     57.69 o 
 -28   3   6      178.07      195.60     76.36 o 
 -27   3   6      189.25      119.92     91.87 o 
 -26   3   6       14.79       58.67     81.24 o 
 -25   3   6     2848.19     2684.25    160.65 o 
 -24   3   6      372.40      461.39     73.72 o 
 -23   3   6     5823.48     6871.97    222.90 o 
 -22   3   6     1695.73     1259.59     89.77 o 
 -21   3   6     8836.75     7981.40    337.23 o 
 -20   3   6     2377.13     2874.13     98.68 o 
 -19   3   6    13076.62    13125.04    200.29 o 
 -18   3   6     4134.32     4607.70    112.60 o 
 -17   3   6     5960.82     7137.04    136.57 o 
 -16   3   6       89.74      168.84     27.64 o 
 -15   3   6     7552.95     6996.80    107.95 o 
 -14   3   6      159.07      280.03     31.37 o 
 -13   3   6     1619.77     1269.10     46.63 o 
 -12   3   6     1974.20     1590.89     74.02 o 
 -11   3   6     6036.08     5724.12     79.06 o 
 -10   3   6     3823.42     4182.01     63.80 o 
  -9   3   6      770.28      635.56     24.46 o 
  -8   3   6    23708.59    21079.25    160.95 o 
  -7   3   6    18142.73    19257.98    147.82 o 
  -6   3   6    44572.93    49580.69    288.38 o 
  -5   3   6    51091.34    53646.09    320.98 o 
  -4   3   6    59579.44    61933.56    345.54 o 
  -3   3   6    30192.54    36871.25    206.16 o 
  -2   3   6     2821.27     2437.60     31.83 o 
  -1   3   6    20709.46    22169.70    127.99 o 
   0   3   6    24174.07    27530.67    169.61 o 
   1   3   6     5975.92     6253.59     63.19 o 
   2   3   6    27277.72    32785.96    178.31 o 
   3   3   6     8061.20    10533.90     73.38 o 
   4   3   6     1072.52     1048.56     27.12 o 
   5   3   6      523.96      985.91     23.10 o 
   6   3   6      134.99      283.76     19.51 o 
   7   3   6        1.97       -8.84     11.48 o 
   8   3   6    20146.60    18463.67    162.15 o 
   9   3   6     6956.28     7779.77     81.46 o 
  10   3   6    30478.28    30432.28    240.44 o 
  11   3   6     3924.60     3821.48     62.61 o 
  12   3   6    29005.72    27880.83    229.48 o 
  13   3   6     2745.02     2693.84     57.92 o 
  14   3   6    19992.74    21307.11    193.37 o 
  15   3   6       68.68       54.43     25.76 o 
  16   3   6     4402.96     4463.06    101.20 o 
  17   3   6       14.21        8.96     45.44 o 
  18   3   6     2911.08     2786.04    108.44 o 
  19   3   6       12.80      -59.42     39.62 o 
  20   3   6       59.59      233.97     53.11 o 
  21   3   6      117.41      139.47     53.54 o 
  22   3   6      170.69      319.31     63.19 o 
  23   3   6       36.60       -0.42     52.56 o 
  24   3   6     2618.61     2573.56    125.94 o 
  25   3   6       43.18       33.34     55.94 o 
  26   3   6     2912.50     3144.38    137.95 o 
  27   3   6      234.70      144.00     65.68 o 
  28   3   6     1994.61     2323.13    186.75 o 
 -27   4   6     3563.99     3350.08    153.26 o 
 -26   4   6      375.04      472.57     79.78 o 
 -25   4   6     2148.95     2125.03    103.08 o 
 -24   4   6        3.22      -67.04     47.90 o 
 -23   4   6     1329.93     1713.56    142.96 o 
 -22   4   6      189.56      276.39     64.93 o 
 -21   4   6     1218.99     1587.58    108.59 o 
 -20   4   6      461.90      481.03     67.95 o 
 -19   4   6     1979.47     2326.87    109.14 o 
 -18   4   6     4779.27     5162.98    146.66 o 
 -17   4   6     3027.05     2967.70     92.45 o 
 -16   4   6     1429.58     1506.44     68.01 o 
 -15   4   6    10530.93    10338.36    160.65 o 
 -14   4   6     9461.98     8591.28     99.94 o 
 -13   4   6    13817.61    14311.83    128.74 o 
 -12   4   6    16895.87    16956.96    156.77 o 
 -11   4   6    24181.73    25656.35    213.94 o 
 -10   4   6     8806.91     8995.07     97.54 o 
  -9   4   6    17421.58    17757.92    141.48 o 
  -8   4   6     1715.28     1109.90     34.85 o 
  -7   4   6     7607.73     9241.75     91.19 o 
  -6   4   6     1826.36     2060.77     32.10 o 
  -5   4   6      324.84      244.28     15.34 o 
  -4   4   6     4206.48     4056.16     40.57 o 
  -3   4   6      110.89      116.87     11.58 o 
  -2   4   6    21068.06    20534.79    121.55 o 
  -1   4   6      185.03       73.54     11.79 o 
   0   4   6    23050.23    26660.33    159.94 o 
   1   4   6     1987.42     1474.39     37.47 o 
   2   4   6   110800.27   120268.53    648.55 o 
   3   4   6   105748.77   110055.84    597.01 o 
   4   4   6    35397.93    32879.55    201.70 o 
   5   4   6     7759.82    10247.79     82.78 o 
   6   4   6    21482.29    23307.03    152.47 o 
   7   4   6     9022.80     8765.71     75.24 o 
   8   4   6     2732.47     2995.45     42.57 o 
   9   4   6     7477.43     7020.09     78.25 o 
  10   4   6    25065.89    24391.11    222.79 o 
  11   4   6     1273.10     1019.83     33.68 o 
  12   4   6      505.83      308.28     27.83 o 
  13   4   6       27.95       49.84     24.79 o 
  14   4   6      405.38      355.04     42.78 o 
  15   4   6     1935.83     1590.10     59.87 o 
  16   4   6    10184.75     9721.53    139.47 o 
  17   4   6       87.55      265.91     54.20 o 
  18   4   6    12476.15    12832.49    226.88 o 
  19   4   6       98.30      -39.64     43.80 o 
  20   4   6     3529.32     3433.15    124.87 o 
  21   4   6      447.83      415.25     95.12 o 
  22   4   6     7518.74     7064.30    230.33 o 
  23   4   6      428.99      420.49    106.02 o 
  24   4   6     2496.72     2466.05    117.39 o 
  25   4   6        0.45      -79.58     54.12 o 
  26   4   6     1049.35     1028.44     93.09 o 
  27   4   6       13.38      -62.80     56.00 o 
 -27   5   6       13.09      205.84     79.20 o 
 -26   5   6      245.84      194.72     62.78 o 
 -25   5   6     1357.93     1570.91    136.40 o 
 -24   5   6      796.42      680.28     78.03 o 
 -23   5   6     1429.88     1619.07     90.18 o 
 -22   5   6      715.30      763.76     70.24 o 
 -21   5   6     5129.56     5001.78    136.02 o 
 -20   5   6     1563.89     1157.83     74.55 o 
 -19   5   6     6905.48     7845.47    179.43 o 
 -18   5   6      953.82      851.36     64.58 o 
 -17   5   6     3189.11     2889.80    100.04 o 
 -16   5   6      685.63      745.42     60.27 o 
 -15   5   6     5350.52     5387.52    102.98 o 
 -14   5   6      101.70      -30.83     28.77 o 
 -13   5   6       59.76       52.11     25.23 o 
 -12   5   6     4283.31     3650.39     50.28 o 
 -11   5   6       87.28       96.51     23.61 o 
 -10   5   6     6342.05     6384.36     87.93 o 
  -9   5   6     2881.41     2901.21     57.47 o 
  -8   5   6     2362.20     2696.70     45.99 o 
  -7   5   6    24983.94    21876.42    169.51 o 
  -6   5   6    20687.04    19179.91    135.43 o 
  -5   5   6    28031.65    34209.11    213.81 o 
  -4   5   6    91664.87    97426.99    508.24 o 
  -3   5   6     7869.06     8299.67     72.58 o 
  -2   5   6    18288.91    18665.35    123.15 o 
  -1   5   6     4051.13     5377.97     53.61 o 
   0   5   6     8283.42     7695.90     66.44 o 
   1   5   6     1947.11     1634.19     30.41 o 
   2   5   6     1489.89      616.44     21.69 o 
   3   5   6      203.63      287.94     20.38 o 
   4   5   6     1222.14     1785.46     35.21 o 
   5   5   6        3.21       -1.42     14.00 o 
   6   5   6     2679.94     2540.42     48.70 o 
   7   5   6     2967.01     2310.69     40.32 o 
   8   5   6    21729.34    20152.43    157.16 o 
   9   5   6      835.19      596.83     24.65 o 
  10   5   6    34229.08    38066.75    272.62 o 
  11   5   6        2.49       32.13     21.84 o 
  12   5   6    12142.59    12818.00    124.72 o 
  13   5   6     2380.65     2219.90     59.34 o 
  14   5   6     8199.42     7707.04    105.48 o 
  15   5   6      105.31       57.28     29.14 o 
  16   5   6     4601.25     4904.22    100.18 o 
  17   5   6      261.64      230.22     45.01 o 
  18   5   6      788.05      953.56     71.93 o 
  19   5   6      982.18     1027.87     97.12 o 
  20   5   6       90.88       78.58     50.16 o 
  21   5   6      719.70      557.04     69.76 o 
  22   5   6      229.08      177.21     59.85 o 
  23   5   6        0.87       -5.78     53.39 o 
  24   5   6     1451.30     1714.56    103.11 o 
  25   5   6       12.98      -14.26     56.09 o 
  26   5   6     1665.43     1317.19    182.35 o 
  27   5   6       36.59       68.07    113.28 o 
 -27   6   6     1973.99     2386.60    116.52 o 
 -26   6   6      484.98      598.11     77.85 o 
 -25   6   6      783.16      622.19     72.91 o 
 -24   6   6       33.24        0.44     53.38 o 
 -23   6   6      671.11      535.23     67.14 o 
 -22   6   6       34.41      -48.46     46.74 o 
 -21   6   6       24.10       77.13     50.67 o 
 -20   6   6       16.08      -38.14     44.88 o 
 -19   6   6      147.49      322.99     61.89 o 
 -18   6   6      486.71      348.43     54.39 o 
 -17   6   6     2663.48     2365.28    168.68 o 
 -16   6   6     1148.97     1219.73     69.46 o 
 -15   6   6     3740.44     3583.98    163.73 o 
 -14   6   6     4938.07     5963.93    130.46 o 
 -13   6   6     2297.71     3492.78     88.28 o 
 -12   6   6     5320.75     4320.85     76.09 o 
 -11   6   6     5032.33     4324.68     94.55 o 
 -10   6   6     8907.72     7837.58    105.55 o 
  -9   6   6      541.30      770.17     32.52 o 
  -8   6   6      910.99      781.71     42.46 o 
  -7   6   6     3663.55     3950.86     79.68 o 
  -6   6   6     7804.28     9865.00     93.81 o 
  -5   6   6     6254.84     6118.78     72.93 o 
  -4   6   6     4949.69     5375.45     57.92 o 
  -3   6   6      743.88      510.56     21.93 o 
  -2   6   6     8163.96     7142.36     65.37 o 
  -1   6   6     3650.94     3260.85     42.98 o 
   0   6   6     2081.67     2190.86     36.49 o 
   1   6   6     2584.52     2475.58     38.88 o 
   2   6   6     3897.14     3822.47     50.87 o 
   3   6   6      313.22      692.07     26.17 o 
   4   6   6    15579.88    17292.81    135.15 o 
   5   6   6    19629.74    19516.36    151.70 o 
   6   6   6     5769.32     4394.31     55.41 o 
   7   6   6     4632.17     3813.22     52.44 o 
   8   6   6     4750.95     4706.55     58.92 o 
   9   6   6      380.49      771.10     28.31 o 
  10   6   6     1323.80     1565.95     40.62 o 
  11   6   6     1707.47     1634.72     46.25 o 
  12   6   6       18.83       -7.66     22.47 o 
  13   6   6        0.60      -34.47     22.98 o 
  14   6   6      440.17      591.38     45.27 o 
  15   6   6      144.26       47.64     29.62 o 
  16   6   6     3931.37     4137.58     93.08 o 
  17   6   6      474.86      345.20     47.38 o 
  18   6   6     2947.33     2653.68    106.93 o 
  19   6   6      273.95      225.59     55.24 o 
  20   6   6     5138.73     5791.47    158.20 o 
  21   6   6       11.71       24.37     50.14 o 
  22   6   6     3198.61     3479.35    132.32 o 
  23   6   6       34.50       10.09     64.80 o 
  24   6   6     1342.37     1283.77    124.58 o 
  25   6   6       45.97     -106.33    110.80 o 
  26   6   6      922.33     1123.91    182.85 o 
  27   6   6       96.57       15.00     84.53 o 
 -26   7   6      109.03      111.26     60.37 o 
 -25   7   6      389.10      340.82     67.34 o 
 -24   7   6      226.87      132.59     58.06 o 
 -23   7   6      772.38      707.76     72.85 o 
 -22   7   6      889.01     1095.12     81.24 o 
 -21   7   6      937.33      847.25     72.09 o 
 -20   7   6      993.34     1177.48     78.02 o 
 -19   7   6     5469.66     5538.22    143.99 o 
 -18   7   6     1953.66     1864.38     87.84 o 
 -17   7   6     1358.96     1192.83     81.11 o 
 -16   7   6       31.51      -11.11     41.06 o 
 -15   7   6        5.00      -56.87     37.91 o 
 -14   7   6       44.64       22.94     40.78 o 
 -13   7   6        1.83      -46.77     31.18 o 
 -12   7   6     1511.85     1317.77     59.39 o 
 -11   7   6      883.40      598.84     45.93 o 
 -10   7   6     2787.52     3219.77     82.99 o 
  -9   7   6     2062.66     2313.37     78.70 o 
  -8   7   6     6444.24     4694.64     84.97 o 
  -7   7   6      304.67      148.77     27.22 o 
  -6   7   6    10380.70    10201.20    123.69 o 
  -5   7   6     4472.89     4156.25     69.38 o 
  -4   7   6    19020.97    19566.18    132.58 o 
  -3   7   6     8868.34     7962.22     71.35 o 
  -2   7   6      668.45      522.23     20.98 o 
  -1   7   6     9403.44    10831.26     88.97 o 
   0   7   6     4710.82     5370.31     58.68 o 
   1   7   6     2314.18     2139.84     41.70 o 
   2   7   6        5.68        1.74     16.25 o 
   3   7   6     8906.17     9109.92     86.11 o 
   4   7   6      664.21      971.40     30.09 o 
   5   7   6      235.83      370.56     26.03 o 
   6   7   6     7880.24     6939.89     78.54 o 
   7   7   6     3010.69     3652.24     53.64 o 
   8   7   6     7379.12     8605.02     85.12 o 
   9   7   6      722.64      557.54     27.07 o 
  10   7   6     2315.05     1906.11     50.89 o 
  11   7   6     5623.14     5335.62     73.30 o 
  12   7   6     5304.56     5751.60     84.61 o 
  13   7   6     1131.53     1097.24     43.45 o 
  14   7   6     3558.13     3990.28     79.84 o 
  15   7   6        2.35      -30.66     26.87 o 
  16   7   6     3444.80     3515.95     88.74 o 
  17   7   6      748.26     1025.83     92.96 o 
  18   7   6     1588.22     1717.21     77.20 o 
  19   7   6      150.67      104.16     44.49 o 
  20   7   6       30.06       77.90     53.97 o 
  21   7   6      441.44      362.90     63.97 o 
  22   7   6      227.12      223.53     72.01 o 
  23   7   6       82.20      138.96     75.91 o 
  24   7   6      725.97      647.41    159.00 o 
  25   7   6       36.09      177.88    129.68 o 
  26   7   6      930.84      895.35    129.98 o 
 -26   8   6       73.17      135.17     87.70 o 
 -25   8   6      351.47      537.49     76.96 o 
 -24   8   6        9.94       -9.34     52.45 o 
 -23   8   6      425.93      353.01     66.05 o 
 -22   8   6      120.30      111.01     57.24 o 
 -21   8   6       99.87       43.71     50.45 o 
 -20   8   6        0.69      -20.41     45.97 o 
 -19   8   6        0.04      -67.08     44.72 o 
 -18   8   6       38.40       23.38     47.99 o 
 -17   8   6      225.36      139.13     51.28 o 
 -16   8   6      953.91      966.43     69.12 o 
 -15   8   6       48.03       20.24     41.59 o 
 -14   8   6     1576.49     1415.31     73.47 o 
 -13   8   6     2356.90     2277.88     79.27 o 
 -12   8   6     7159.75     7374.47    129.95 o 
 -11   8   6     1525.44     1965.49     82.39 o 
 -10   8   6     2013.85     2672.69     98.52 o 
  -9   8   6     1196.27     1032.24     47.56 o 
  -8   8   6     1138.92     1623.19     91.51 o 
  -7   8   6       56.68        2.43     25.82 o 
  -6   8   6      604.74      606.86     37.12 o 
  -5   8   6     1706.01     1192.81     29.10 o 
  -4   8   6      246.56      274.04     15.16 o 
  -3   8   6     3966.74     3907.33     58.94 o 
  -2   8   6      434.66      205.11     18.49 o 
  -1   8   6     2511.85     4499.71     55.33 o 
   0   8   6    14547.39    13479.22    113.54 o 
   1   8   6     4395.92     4021.24     61.97 o 
   2   8   6     3904.91     4031.10     62.73 o 
   3   8   6      198.95      610.57     29.57 o 
   4   8   6     1398.21     1058.45     35.32 o 
   5   8   6       99.32       33.36     19.24 o 
   6   8   6        3.82       13.33     19.22 o 
   7   8   6      153.34       25.61     18.11 o 
   8   8   6     3354.59     3534.39     63.65 o 
   9   8   6     4510.15     4471.12    122.42 o 
  10   8   6      636.22      612.66     31.78 o 
  11   8   6       32.37      -31.54     22.47 o 
  12   8   6      207.35      443.32     30.94 o 
  13   8   6      407.79      402.18     34.75 o 
  14   8   6      239.41       85.99     29.68 o 
  15   8   6     1219.66     1270.63     48.61 o 
  16   8   6     1253.27     1160.55     51.17 o 
  17   8   6        0.09      -55.41     36.94 o 
  18   8   6      232.62      173.73     45.14 o 
  19   8   6       42.56      -23.06     42.59 o 
  20   8   6      822.98      826.23     65.25 o 
  21   8   6      122.73      246.12     76.87 o 
  22   8   6      727.66      702.91     96.28 o 
  23   8   6       85.67      125.21    113.78 o 
  24   8   6       67.17       61.55     85.93 o 
  25   8   6      103.71      240.58     93.92 o 
  26   8   6       52.24       49.24     89.63 o 
 -25   9   6       24.41      -37.33     82.90 o 
 -24   9   6      339.50      461.20     72.04 o 
 -23   9   6       25.54       69.53     57.28 o 
 -22   9   6      361.89      317.25     65.33 o 
 -21   9   6       89.52       68.45     52.75 o 
 -20   9   6      730.54      677.53     80.47 o 
 -19   9   6      416.87      250.59     58.67 o 
 -18   9   6      218.00      518.76     73.15 o 
 -17   9   6     1937.84     2079.41     94.06 o 
 -16   9   6     1293.38     1301.65     78.21 o 
 -15   9   6        2.48      -37.98     44.63 o 
 -14   9   6      107.33       52.67     45.43 o 
 -13   9   6     2764.25     2549.87     97.30 o 
 -12   9   6     2301.34     2407.66     82.50 o 
 -11   9   6      144.18      130.84     35.04 o 
 -10   9   6       21.01      -55.52     37.02 o 
  -9   9   6      650.42      542.99     41.30 o 
  -8   9   6     1442.35     1618.54     56.86 o 
  -7   9   6      643.21     1114.02     49.94 o 
  -6   9   6    11295.41    12807.45    139.94 o 
  -5   9   6      135.28      187.83     17.08 o 
  -4   9   6     2845.91     2736.44     40.01 o 
  -3   9   6    13455.19    14730.92    105.23 o 
  -2   9   6      729.35      656.91     29.48 o 
  -1   9   6      488.31      530.25     30.36 o 
   0   9   6     2865.15     2317.35     54.27 o 
   1   9   6       96.07       95.69     23.63 o 
   2   9   6       40.19       11.58     21.74 o 
   3   9   6     1368.53     1120.79     46.09 o 
   4   9   6       24.11       44.17     21.38 o 
   5   9   6      107.30      186.00     26.14 o 
   6   9   6       12.34       -9.92     21.10 o 
   7   9   6     2971.60     2792.76     55.71 o 
   8   9   6     8261.15     8295.14     93.92 o 
   9   9   6     1956.84     2166.02     55.25 o 
  10   9   6      792.91      722.83     36.71 o 
  11   9   6      394.76      349.31     28.83 o 
  12   9   6      234.94      256.21     30.89 o 
  13   9   6     1555.38     1494.91     51.21 o 
  14   9   6       26.35       -2.88     27.69 o 
  15   9   6      470.31      466.20     38.22 o 
  16   9   6     1794.03     2022.04     66.18 o 
  17   9   6       57.72      -47.60     31.73 o 
  18   9   6      181.15      201.54     47.02 o 
  19   9   6      130.69      190.35     56.06 o 
  20   9   6       10.97      -51.03     44.49 o 
  21   9   6      442.76      366.69    132.17 o 
  22   9   6      173.62      201.91     98.13 o 
  23   9   6      283.49      313.54    110.80 o 
  24   9   6      298.66      124.07     95.87 o 
  25   9   6       85.97       90.39     99.62 o 
 -25  10   6       13.44        9.89     60.43 o 
 -24  10   6      171.53      132.36     64.13 o 
 -23  10   6      422.17      323.74     68.75 o 
 -22  10   6        2.81      -66.41     53.48 o 
 -21  10   6        5.88      -73.23     48.82 o 
 -20  10   6       96.26       -4.79     55.04 o 
 -19  10   6       90.96       34.03     50.80 o 
 -18  10   6      498.34      394.44     64.01 o 
 -17  10   6      102.45       91.10     52.13 o 
 -16  10   6       56.21       43.35     48.25 o 
 -15  10   6       84.31      220.18     54.33 o 
 -14  10   6       26.94       -2.56     45.05 o 
 -13  10   6      469.61      745.38     65.14 o 
 -12  10   6        0.02      -16.43     35.02 o 
 -11  10   6      364.67      384.13     42.61 o 
 -10  10   6        2.01       51.01     32.93 o 
  -9  10   6     2152.99     1744.31     63.01 o 
  -8  10   6       18.06       88.59     32.95 o 
  -7  10   6      372.25      633.75     48.52 o 
  -6  10   6     2252.09     2586.49     65.43 o 
  -5  10   6      495.36      265.06     20.74 o 
  -4  10   6      468.76      367.10     23.81 o 
  -3  10   6       40.13       15.21     14.81 o 
  -2  10   6     2551.74     2209.05     42.25 o 
  -1  10   6      481.46      728.64     31.11 o 
   0  10   6       67.41       23.58     26.36 o 
   1  10   6     3097.94     2966.40     61.33 o 
   2  10   6       31.84      135.19     25.56 o 
   3  10   6     1080.33     1355.62     43.35 o 
   4  10   6     2206.25     1948.03     50.73 o 
   5  10   6      725.12      639.02     36.74 o 
   6  10   6     4161.12     3848.78     66.19 o 
   7  10   6      878.76      770.21     35.72 o 
   8  10   6      382.77       65.32     24.60 o 
   9  10   6     2368.90     1980.11     51.58 o 
  10  10   6      296.95      397.10     31.30 o 
  11  10   6      103.04       34.08     23.60 o 
  12  10   6      131.08      201.58     33.57 o 
  13  10   6      872.79      679.60     42.86 o 
  14  10   6      318.09      373.53     37.90 o 
  15  10   6       29.67       11.79     30.21 o 
  16  10   6       64.70      103.15     35.42 o 
  17  10   6       78.42        8.77     36.35 o 
  18  10   6        2.78      -36.68     34.42 o 
  19  10   6        0.82      -47.99     42.56 o 
  20  10   6      234.52       39.77    123.22 o 
  21  10   6      240.22      386.22    121.73 o 
  22  10   6        1.60       42.55     80.21 o 
  23  10   6      174.09       80.79     90.06 o 
  24  10   6        1.62       14.94     83.73 o 
  25  10   6      124.80       29.07     99.37 o 
 -24  11   6       17.21      -38.74     61.36 o 
 -23  11   6       14.74       -4.65     58.22 o 
 -22  11   6       28.44       34.76     57.14 o 
 -21  11   6       85.43      -50.56     52.17 o 
 -20  11   6       38.09      -16.61     51.00 o 
 -19  11   6       37.79      -50.61     64.33 o 
 -18  11   6        0.99       56.01     53.36 o 
 -17  11   6      252.61      264.92     60.59 o 
 -16  11   6     2273.05     2281.85    101.62 o 
 -15  11   6       18.38        0.71     46.25 o 
 -14  11   6      749.94      773.64     67.89 o 
 -13  11   6      111.57      228.71     46.77 o 
 -12  11   6       53.02       37.47     36.47 o 
 -11  11   6       23.33       -1.46     34.32 o 
 -10  11   6      234.37      120.44     38.33 o 
  -9  11   6      383.39      618.70     47.39 o 
  -8  11   6      572.24      491.24     44.04 o 
  -7  11   6       26.69      112.50     34.44 o 
  -6  11   6      777.85      853.72     45.25 o 
  -5  11   6      533.01      452.50     37.93 o 
  -4  11   6       65.06       -8.55     21.82 o 
  -3  11   6     2062.61     1796.90     46.91 o 
  -2  11   6     1411.08     1477.01     35.40 o 
  -1  11   6     1327.50     1524.37     42.77 o 
   0  11   6     3096.39     3638.56     62.54 o 
   1  11   6      858.43      751.77     40.95 o 
   2  11   6     1164.82     1293.12     46.38 o 
   3  11   6     1093.20      968.13     38.07 o 
   4  11   6      519.94      281.12     30.73 o 
   5  11   6     1291.46     1346.19     44.40 o 
   6  11   6      334.33      189.66     28.53 o 
   7  11   6     1464.65     1503.77     46.14 o 
   8  11   6       55.51       42.63     25.56 o 
   9  11   6     2583.35     2759.98     72.67 o 
  10  11   6     2900.98     2477.03     59.37 o 
  11  11   6     2215.49     2153.89     56.40 o 
  12  11   6      568.88      653.31     39.62 o 
  13  11   6      297.69      249.67     33.50 o 
  14  11   6      230.89      109.40     45.58 o 
  15  11   6       80.47       35.27     36.72 o 
  16  11   6     1531.65     1665.04     74.76 o 
  17  11   6      666.69      709.86     58.81 o 
  18  11   6       60.28       72.91     44.97 o 
  19  11   6       14.54     -101.22     67.48 o 
  20  11   6        4.77      117.85     86.16 o 
  21  11   6      917.71     1256.85    132.62 o 
  22  11   6      269.95      266.91     96.20 o 
  23  11   6       73.97      -24.16    159.00 o 
  24  11   6       53.83       16.25     88.15 o 
 -23  12   6      205.06      483.42    118.62 o 
 -22  12   6       10.27      -73.99     56.07 o 
 -21  12   6        0.58      -49.92     54.33 o 
 -20  12   6      281.61      208.83     65.52 o 
 -19  12   6      676.72      449.87     69.38 o 
 -18  12   6       54.96      -57.71     51.32 o 
 -17  12   6      237.27      224.87     60.04 o 
 -16  12   6      723.10      894.18     78.58 o 
 -15  12   6     1380.92     1205.94     82.56 o 
 -14  12   6      328.75      304.63     52.40 o 
 -13  12   6     2640.26     2761.12     97.07 o 
 -12  12   6     2219.55     1458.99     73.84 o 
 -11  12   6     1267.83     1069.41     58.66 o 
 -10  12   6     1950.89     2475.08    103.95 o 
  -9  12   6     1618.67     1721.18     67.51 o 
  -8  12   6     1414.05     1182.38     53.99 o 
  -7  12   6      299.65      177.90     36.81 o 
  -6  12   6      100.29      268.51     36.40 o 
  -5  12   6       50.16       21.63     30.98 o 
  -4  12   6     1388.20      922.79     47.35 o 
  -3  12   6      772.72      354.65     34.63 o 
  -2  12   6      181.84      162.27     26.51 o 
  -1  12   6       15.89       98.49     22.60 o 
   0  12   6       11.99      -32.77     21.84 o 
   1  12   6     2928.11     3998.93     82.36 o 
   2  12   6     2543.90     2290.38     54.83 o 
   3  12   6    11125.65    10630.88    110.62 o 
   4  12   6     5637.81     6472.43     85.21 o 
   5  12   6     1525.13     1386.40     43.38 o 
   6  12   6      133.31      111.44     26.48 o 
   7  12   6       13.20       -3.15     24.42 o 
   8  12   6     2291.72     2132.25     53.30 o 
   9  12   6      790.87      878.08     38.66 o 
  10  12   6       84.27       65.11     25.93 o 
  11  12   6       22.31        0.44     24.97 o 
  12  12   6      228.01      402.49     44.48 o 
  13  12   6       23.35       16.48     31.14 o 
  14  12   6      239.68      144.02     31.27 o 
  15  12   6      174.77       63.59     27.83 o 
  16  12   6        6.44       -8.95     42.04 o 
  17  12   6      200.28      177.98     71.11 o 
  18  12   6      613.61      715.38    110.46 o 
  19  12   6       42.13       33.15    142.10 o 
  20  12   6     1087.35     1065.86    161.23 o 
  21  12   6       37.61       81.24     88.89 o 
  22  12   6      414.05      159.89    100.65 o 
  23  12   6      240.96      222.68    103.11 o 
 -22  13   6      105.76      168.79     69.78 o 
 -21  13   6      802.56      583.17     80.96 o 
 -20  13   6      171.46       70.60     58.66 o 
 -19  13   6      898.20     1009.46     86.30 o 
 -18  13   6      958.32     1177.25     88.78 o 
 -17  13   6      487.83      171.49     62.00 o 
 -16  13   6      648.06      756.27     76.94 o 
 -15  13   6      929.93      904.33     67.46 o 
 -14  13   6      531.77      373.51     55.77 o 
 -13  13   6      434.38      560.63     58.01 o 
 -12  13   6       20.34      -35.50     41.31 o 
 -11  13   6     1161.53     1285.54     64.75 o 
 -10  13   6      461.58      528.46     50.58 o 
  -9  13   6     2467.07     2494.85     81.02 o 
  -8  13   6     1980.82     1704.21     62.77 o 
  -7  13   6     2012.77     1447.19     59.21 o 
  -6  13   6     4420.03     4781.96     96.00 o 
  -5  13   6     1707.47     1864.45     63.13 o 
  -4  13   6     6057.48     6188.59    105.74 o 
  -3  13   6     3686.70     4069.48     86.03 o 
  -2  13   6     5579.47     5409.25    110.00 o 
  -1  13   6     2030.56     2035.18     54.03 o 
   0  13   6    10189.57     9661.50    109.76 o 
   1  13   6      529.03      606.96     42.17 o 
   2  13   6     2718.35     2426.79     56.53 o 
   3  13   6      366.45      384.35     32.25 o 
   4  13   6       21.69      -14.83     26.12 o 
   5  13   6     2363.31     2428.55     58.10 o 
   6  13   6       20.14      -36.29     24.19 o 
   7  13   6       67.19      -23.06     24.72 o 
   8  13   6     3406.10     3364.78     66.32 o 
   9  13   6      716.78      735.52     37.95 o 
  10  13   6     2309.53     2623.93     60.64 o 
  11  13   6       61.63       81.25     32.98 o 
  12  13   6     5793.63     5826.92    100.42 o 
  13  13   6      192.08       80.16     32.78 o 
  14  13   6     2825.47     2805.55     83.83 o 
  15  13   6       78.20       42.97     37.17 o 
  16  13   6     2808.74     2922.34    130.03 o 
  17  13   6       54.99      -10.34     51.50 o 
  18  13   6      942.99      963.09    118.39 o 
  19  13   6      163.18       98.79     83.44 o 
  20  13   6        4.95     -111.05     74.04 o 
  21  13   6      343.92      271.83     98.19 o 
  22  13   6      101.79       39.97     95.44 o 
 -21  14   6        0.55       -5.95     61.73 o 
 -20  14   6       91.03       46.58     61.31 o 
 -19  14   6      128.03       41.97     58.82 o 
 -18  14   6       36.42      102.86     57.10 o 
 -17  14   6     1515.59     1618.34     98.10 o 
 -16  14   6      200.38      285.39     65.17 o 
 -15  14   6     2306.98     1865.08     88.17 o 
 -14  14   6      247.38      175.72     51.87 o 
 -13  14   6     2648.35     2695.95     99.24 o 
 -12  14   6     3103.61     3091.09    105.52 o 
 -11  14   6     1087.96      785.58     64.45 o 
 -10  14   6     2646.30     2964.40    141.62 o 
  -9  14   6      766.99      592.74     48.88 o 
  -8  14   6     4173.23     4250.50     95.10 o 
  -7  14   6     5038.85     5011.57    100.57 o 
  -6  14   6     5470.88     4544.06    124.07 o 
  -5  14   6      247.41      244.71     39.47 o 
  -4  14   6       33.47       29.92     33.59 o 
  -3  14   6     2098.60     2353.40     71.25 o 
  -2  14   6     2939.80     2368.89     71.22 o 
  -1  14   6     2495.60     2659.55     68.55 o 
   0  14   6      993.50     1258.13     59.58 o 
   1  14   6      344.42      264.50     31.82 o 
   2  14   6     4999.51     5723.63     80.06 o 
   3  14   6      778.52      691.64     37.95 o 
   4  14   6     9911.97     8722.54    104.54 o 
   5  14   6     2340.81     3199.43     66.18 o 
   6  14   6     6115.40     5435.39     82.47 o 
   7  14   6      124.82      222.81     30.13 o 
   8  14   6     5213.83     5436.21     83.81 o 
   9  14   6      522.66      868.32     44.08 o 
  10  14   6      138.26      209.45     37.09 o 
  11  14   6       82.74       31.87     33.02 o 
  12  14   6      257.87      302.12     43.05 o 
  13  14   6     1251.08     1307.97     62.47 o 
  14  14   6       70.42       41.36     53.07 o 
  15  14   6      121.38      120.79     65.12 o 
  16  14   6      991.65     1048.48    123.65 o 
  17  14   6        2.09       31.87     71.52 o 
  18  14   6      899.82     1066.43    121.52 o 
  19  14   6       74.34      -90.32     83.72 o 
  20  14   6     1604.12     2140.39    162.64 o 
  21  14   6      157.88      144.82     95.05 o 
 -20  15   6      239.95      445.79     82.47 o 
 -19  15   6     1274.03     1388.86     99.94 o 
 -18  15   6      299.86      438.36     75.25 o 
 -17  15   6      426.49      439.89     75.01 o 
 -16  15   6      665.73      755.43     72.85 o 
 -15  15   6      138.08      178.28     53.72 o 
 -14  15   6      364.40      311.39     58.33 o 
 -13  15   6        9.39       37.25     46.93 o 
 -12  15   6       53.61       58.30     47.76 o 
 -11  15   6      623.46      464.50     58.92 o 
 -10  15   6      292.56      233.37     51.88 o 
  -9  15   6     3014.25     2796.30     82.18 o 
  -8  15   6      656.25      619.96     67.15 o 
  -7  15   6     3932.98     4028.88     95.55 o 
  -6  15   6     2351.87     2684.49     95.91 o 
  -5  15   6     4473.18     4194.46     94.14 o 
  -4  15   6     6671.98     6597.89    115.30 o 
  -3  15   6     1208.36     1022.03     55.01 o 
  -2  15   6     4176.41     3993.91     90.48 o 
  -1  15   6     1671.08     1854.14     64.72 o 
   0  15   6     2101.86     1852.93     54.48 o 
   1  15   6     3218.80     2905.32     66.27 o 
   2  15   6      664.49     1144.20     48.46 o 
   3  15   6        1.04      -38.41     25.61 o 
   4  15   6       10.69       -0.61     22.66 o 
   5  15   6     1827.48     1978.15     55.37 o 
   6  15   6      451.50      536.34     36.68 o 
   7  15   6     3031.74     2861.12     69.81 o 
   8  15   6      652.54      522.58     44.27 o 
   9  15   6     1214.92     1142.99     54.67 o 
  10  15   6     3034.30     2882.65     78.17 o 
  11  15   6      417.16      298.22     37.98 o 
  12  15   6     4651.64     5300.18    111.51 o 
  13  15   6      970.43     1279.62     72.80 o 
  14  15   6     3871.28     3995.20    151.00 o 
  15  15   6       32.34       84.75     63.45 o 
  16  15   6     2481.53     2311.16    121.26 o 
  17  15   6      112.07      106.17     74.23 o 
  18  15   6      288.27      278.24    134.65 o 
  19  15   6      336.42      351.68    149.80 o 
  20  15   6       44.65      128.57     91.06 o 
 -19  16   6      616.66      584.51     85.01 o 
 -18  16   6       52.07       49.35     63.30 o 
 -17  16   6      684.50      478.08     88.71 o 
 -16  16   6       74.09      193.50     55.09 o 
 -15  16   6     2500.10     2238.59    100.69 o 
 -14  16   6      641.49      665.35     69.02 o 
 -13  16   6     1873.56     1794.35     89.53 o 
 -12  16   6     1007.30     1063.20     75.13 o 
 -11  16   6     2390.28     2583.12    105.58 o 
 -10  16   6     2299.94     2080.74    153.25 o 
  -9  16   6     1129.22      799.33     56.76 o 
  -8  16   6     4858.89     5076.68    109.48 o 
  -7  16   6       65.94       63.12     40.04 o 
  -6  16   6     1828.63     2081.33     73.02 o 
  -5  16   6        0.21      -55.80     37.20 o 
  -4  16   6      508.26      617.16     50.16 o 
  -3  16   6     2555.45     2325.75     75.32 o 
  -2  16   6      153.14      171.24     39.55 o 
  -1  16   6     5394.97     5278.87    104.34 o 
   0  16   6     4541.04     3964.10     91.11 o 
   1  16   6     1819.16     1871.79     66.67 o 
   2  16   6     3712.73     3398.30     72.31 o 
   3  16   6     1045.82     1379.32     50.74 o 
   4  16   6     7343.17     7667.46    112.03 o 
   5  16   6       49.49       21.26     31.51 o 
   6  16   6     5960.67     6309.78    101.71 o 
   7  16   6      589.83      610.91     46.93 o 
   8  16   6     5307.73     4794.31     97.75 o 
   9  16   6        2.85       17.66     34.59 o 
  10  16   6     2441.01     2739.62     94.35 o 
  11  16   6      636.47      815.31     65.38 o 
  12  16   6        8.34        2.96     46.33 o 
  13  16   6     2341.60     2159.01    105.02 o 
  14  16   6      365.60      452.44     58.67 o 
  15  16   6      261.48      488.11    125.59 o 
  16  16   6      981.56      996.00     94.02 o 
  17  16   6        0.76        1.33    110.80 o 
  18  16   6     1388.16     1968.57    222.59 o 
  19  16   6        1.00     -104.99     78.86 o 
 -17  17   6      881.04      724.07     77.26 o 
 -16  17   6      196.65      212.13     60.36 o 
 -15  17   6      550.95      773.17     75.55 o 
 -14  17   6      360.62      598.98     75.40 o 
 -13  17   6      420.90      545.50     67.03 o 
 -12  17   6       26.08       -6.39     69.64 o 
 -11  17   6      475.56      474.91     63.55 o 
 -10  17   6       26.14       -4.92     47.71 o 
  -9  17   6     3909.52     3873.50    110.80 o 
  -8  17   6     1040.23     1078.88     63.30 o 
  -7  17   6     3859.85     4028.95    101.90 o 
  -6  17   6     3871.81     4196.94    101.78 o 
  -5  17   6     3503.44     3288.46     90.33 o 
  -4  17   6     2821.62     2501.40     81.29 o 
  -3  17   6     3799.08     3789.20     95.29 o 
  -2  17   6     5794.02     5818.24    114.04 o 
  -1  17   6      678.40      606.16     49.40 o 
   0  17   6     2098.04     2165.03     73.06 o 
   1  17   6        1.55      -34.58     33.94 o 
   2  17   6      499.02      520.40     47.62 o 
   3  17   6       41.20        2.89     32.03 o 
   4  17   6      127.04       45.61     28.08 o 
   5  17   6      672.87      654.72     49.06 o 
   6  17   6     1236.29     1191.83     58.72 o 
   7  17   6     1066.84     1304.28     60.57 o 
   8  17   6     1877.57     1802.01     62.21 o 
   9  17   6      480.39      596.81     49.14 o 
  10  17   6     4082.48     4326.78    119.95 o 
  11  17   6      407.97      447.53     60.14 o 
  12  17   6     3275.89     3245.81    109.86 o 
  13  17   6        6.75      -57.58     46.75 o 
  14  17   6     3570.34     4087.45    145.51 o 
  15  17   6        4.82     -122.62     81.75 o 
  16  17   6     1851.34     1516.92    131.75 o 
  17  17   6        6.78      -56.64    106.33 o 
 -15  18   6     2714.69     3072.61    121.08 o 
 -14  18   6     1701.24     1820.42     99.02 o 
 -13  18   6     2157.04     1960.89    100.81 o 
 -12  18   6     1648.29     1796.31     95.01 o 
 -11  18   6     1570.74     1666.35     92.10 o 
 -10  18   6     2520.57     2824.74    100.80 o 
  -9  18   6      851.09      577.20     90.23 o 
  -8  18   6     1014.11      937.85     67.99 o 
  -7  18   6      411.81      410.42     58.09 o 
  -6  18   6     1007.96      916.84     61.03 o 
  -5  18   6       71.29       27.88     41.22 o 
  -4  18   6       46.11       71.59     39.95 o 
  -3  18   6     1034.35     1285.94     64.79 o 
  -2  18   6      356.41      168.89     42.84 o 
  -1  18   6     2624.27     3073.12     93.34 o 
   0  18   6     3421.15     3745.39     96.17 o 
   1  18   6     1637.23     1521.44     83.62 o 
   2  18   6     4223.57     4412.52    124.04 o 
   3  18   6     1053.85      719.42     65.36 o 
   4  18   6     4126.02     3976.99    117.90 o 
   5  18   6      721.87      964.11     57.08 o 
   6  18   6     6299.82     5838.87    114.03 o 
   7  18   6       52.05       -5.27     37.25 o 
   8  18   6     3658.13     3424.18    100.37 o 
   9  18   6       26.03      -32.27     45.94 o 
  10  18   6      876.31      704.53     78.20 o 
  11  18   6      153.24      238.89     50.54 o 
  12  18   6        6.47      -63.55     42.37 o 
  13  18   6      151.56      198.31     56.82 o 
  14  18   6      533.38      552.02     85.98 o 
  15  18   6      388.42      252.60     81.02 o 
 -13  19   6        3.07       -6.41     57.08 o 
 -12  19   6       16.97      -38.40     53.67 o 
 -11  19   6      903.27     1027.33     81.77 o 
 -10  19   6      170.40      186.20     53.51 o 
  -9  19   6     1862.09     2073.80     90.93 o 
  -8  19   6      704.17      716.75     65.64 o 
  -7  19   6     2176.09     2051.05     91.18 o 
  -6  19   6     1861.92     1882.34     84.59 o 
  -5  19   6     3230.79     3484.94    104.45 o 
  -4  19   6     4595.80     4900.45    117.80 o 
  -3  19   6     1210.08     1062.03     63.92 o 
  -2  19   6     3047.82     3074.29     91.20 o 
  -1  19   6     1176.00     1465.05     83.75 o 
   0  19   6     2987.61     3368.06    115.86 o 
   1  19   6       88.15       87.63     50.94 o 
   2  19   6     1421.28     1249.37     93.49 o 
   3  19   6       28.16      169.56     55.20 o 
   4  19   6       27.66      -11.24     47.30 o 
   5  19   6      718.44      764.12     68.47 o 
   6  19   6      398.20      325.98     59.72 o 
   7  19   6      466.71      493.96     62.39 o 
   8  19   6     2259.49     2434.45    100.02 o 
   9  19   6      189.39      243.09     57.54 o 
  10  19   6     2478.73     2461.34    101.53 o 
  11  19   6      261.63      358.81     62.58 o 
  12  19   6     2572.33     2746.23    108.38 o 
  13  19   6       64.91       64.32     56.33 o 
 -11  20   6     1870.14     1920.91    102.86 o 
 -10  20   6     1808.82     1745.87     91.90 o 
  -9  20   6      547.04      545.22     66.69 o 
  -8  20   6      466.50      333.05     59.73 o 
  -7  20   6      548.89      598.52     64.83 o 
  -6  20   6      534.57      702.44     65.70 o 
  -5  20   6        0.11       34.20     46.62 o 
  -4  20   6        6.16      -25.20     46.50 o 
  -3  20   6      381.49      466.55     66.47 o 
  -2  20   6      133.38      184.55     58.19 o 
  -1  20   6     1698.67     1994.47    108.88 o 
   0  20   6      317.50      156.09     57.51 o 
   1  20   6     2201.53     2412.09    102.83 o 
   2  20   6     2905.50     3167.17    115.10 o 
   3  20   6      564.91      768.07     73.36 o 
   4  20   6     3234.39     3045.54    112.46 o 
   5  20   6      165.25       97.50     66.24 o 
   6  20   6     3097.47     3106.85    142.70 o 
   7  20   6      423.73      528.20     77.83 o 
   8  20   6     2074.71     1602.58    103.59 o 
   9  20   6      127.97       88.19     56.21 o 
  10  20   6      323.53      364.62     65.35 o 
  11  20   6       19.34      -48.25     51.04 o 
  -7  21   6     1946.81     2175.78     97.48 o 
  -6  21   6      965.08     1021.24     86.68 o 
  -5  21   6     1787.13     1984.36    103.69 o 
  -4  21   6     2598.11     2671.72    114.54 o 
  -3  21   6     1001.49     1195.95    108.27 o 
  -2  21   6     2544.08     2730.85    115.95 o 
  -1  21   6       98.13       86.65     61.55 o 
   0  21   6      986.59     1115.44    165.38 o 
   1  21   6      113.31       40.66     55.12 o 
   2  21   6      728.14      735.24     73.46 o 
   3  21   6        9.92       20.35     55.32 o 
   4  21   6       14.35       -8.59     60.24 o 
   5  21   6      386.61      501.57     80.10 o 
   6  21   6      197.89      125.16     68.92 o 
   7  21   6      348.10      590.58    127.80 o 
 -28   1   7       28.82      -45.43     91.10 o 
 -27   1   7      155.37      163.57     91.15 o 
 -26   1   7       34.53      -24.85     59.73 o 
 -25   1   7       88.73      137.98     83.47 o 
 -24   1   7      125.00      262.80     85.82 o 
 -23   1   7        3.13       40.44     69.84 o 
 -22   1   7       86.48       14.60     52.94 o 
 -21   1   7     1178.75      891.39     64.36 o 
 -20   1   7      864.28     1044.93     65.42 o 
 -19   1   7       34.47      -49.32     51.68 o 
 -18   1   7       45.31      227.81     64.76 o 
 -17   1   7      648.94      514.28     46.43 o 
 -16   1   7     1175.84      940.98     51.83 o 
 -15   1   7      881.40      739.01     47.11 o 
 -14   1   7      407.99      563.24     41.88 o 
 -13   1   7     5638.35     5772.78    105.56 o 
 -12   1   7        1.63      -28.15     18.77 o 
 -11   1   7     4904.86     4962.97     81.89 o 
 -10   1   7       11.60       25.93     18.04 o 
  -9   1   7     2858.92     3751.59     66.34 o 
  -8   1   7        4.78        1.62     14.85 o 
  -7   1   7     8354.79     8357.60     97.04 o 
  -6   1   7      921.36     1082.06     29.78 o 
  -5   1   7     6708.45     6784.77     70.09 o 
  -4   1   7     9457.74     9658.08     87.67 o 
  -3   1   7     9371.68    10454.31     86.63 o 
  -2   1   7       31.09       19.97     12.18 o 
  -1   1   7        7.62       18.26     14.14 o 
   0   1   7     6178.54     4973.27     55.74 o 
   1   1   7     1207.17     1348.72     28.87 o 
   2   1   7    10367.78    10341.36     77.19 o 
   3   1   7     5035.69     3891.46     41.86 o 
   4   1   7      720.48      644.55     24.55 o 
   5   1   7      827.40      949.03     34.58 o 
   6   1   7     4895.99     4929.17     72.40 o 
   7   1   7      867.86      485.69     31.76 o 
   8   1   7     1770.69     1409.56     64.92 o 
   9   1   7     7230.58     6476.57     90.96 o 
  10   1   7     1406.57     1183.00     42.98 o 
  11   1   7      707.58      395.28     36.01 o 
  12   1   7      908.74      849.89     33.11 o 
  13   1   7     1006.70     1429.48     33.03 o 
  14   1   7        0.05      -40.09     26.73 o 
  15   1   7      767.54      920.91     67.24 o 
  16   1   7      192.93       47.30     50.80 o 
  17   1   7      131.69      255.80     70.52 o 
  18   1   7      277.73      166.40     54.72 o 
  19   1   7        0.37      -58.77     45.73 o 
  20   1   7        7.14      -42.09    110.05 o 
  21   1   7       10.21       32.96     50.30 o 
  22   1   7      257.68      105.10     47.65 o 
  23   1   7      269.07      148.18     52.46 o 
  24   1   7      171.49      176.62     56.87 o 
  25   1   7       65.92      134.15     55.25 o 
  26   1   7       41.90       72.87     55.97 o 
  27   1   7        0.07        4.67     54.93 o 
 -27   2   7       10.74      113.57     90.10 o 
 -26   2   7      254.63      320.36     96.96 o 
 -25   2   7      134.69      147.31     85.80 o 
 -24   2   7       25.46      -15.00     72.12 o 
 -23   2   7      753.27      691.63     97.30 o 
 -22   2   7      145.29      235.49     60.71 o 
 -21   2   7       54.66      -15.23     42.06 o 
 -20   2   7       96.38       22.51     40.33 o 
 -19   2   7     1207.51     1182.14    110.30 o 
 -18   2   7      714.35      639.39     66.50 o 
 -17   2   7     4930.79     6080.37    126.41 o 
 -16   2   7      741.33     1218.77     52.07 o 
 -15   2   7      805.28      626.57     53.01 o 
 -14   2   7      117.51      289.03     33.52 o 
 -13   2   7     1748.41     1622.40     56.35 o 
 -12   2   7     1044.93      768.74     43.34 o 
 -11   2   7      462.80      460.51     28.66 o 
 -10   2   7     2267.58     2259.69     49.53 o 
  -9   2   7      423.61      598.56     27.54 o 
  -8   2   7      925.21     1023.06     39.25 o 
  -7   2   7     3882.29     3184.64     43.78 o 
  -6   2   7     1567.65     1558.26     31.73 o 
  -5   2   7      839.32     1194.32     29.16 o 
  -4   2   7     6118.31     5204.29     57.72 o 
  -3   2   7    16466.95    16954.05    123.82 o 
  -2   2   7    12994.25    16869.11    123.33 o 
  -1   2   7    28136.37    26677.68    167.65 o 
   0   2   7      457.56      257.70     14.98 o 
   1   2   7     2297.78     1944.94     31.32 o 
   2   2   7     1593.36     1517.42     28.69 o 
   3   2   7     3107.35     3601.76     45.46 o 
   4   2   7    11470.91    11164.30     87.09 o 
   5   2   7      191.27      148.17     14.47 o 
   6   2   7      102.46      328.82     16.84 o 
   7   2   7     2727.83     3247.77     41.84 o 
   8   2   7        8.58       31.47     14.73 o 
   9   2   7      789.08      652.41     29.71 o 
  10   2   7     5829.11     6441.15    149.83 o 
  11   2   7     4428.90     4829.96     65.15 o 
  12   2   7     3488.91     3372.96     56.95 o 
  13   2   7     2570.51     1953.01     58.90 o 
  14   2   7      511.08      459.92     45.99 o 
  15   2   7     3927.60     4085.14    104.43 o 
  16   2   7      246.32      158.77     53.92 o 
  17   2   7     1105.00      839.67     82.91 o 
  18   2   7     1553.31     1649.97     89.30 o 
  19   2   7        0.89      -18.45     63.72 o 
  20   2   7      275.55      303.66     59.21 o 
  21   2   7      169.07      -12.69     49.47 o 
  22   2   7       12.48      -59.26     51.18 o 
  23   2   7       19.93      -56.62     47.35 o 
  24   2   7       28.55        4.71     51.73 o 
  25   2   7       12.95      -81.87     56.30 o 
  26   2   7        6.20       42.53     54.29 o 
  27   2   7       37.81      -18.31     53.38 o 
 -27   3   7      994.01     1165.42    131.71 o 
 -26   3   7      220.97      209.90     91.47 o 
 -25   3   7     1005.40      917.94    111.72 o 
 -24   3   7      495.52      361.60    132.91 o 
 -23   3   7     1544.22     1601.16    119.27 o 
 -22   3   7       13.25      -31.11     51.26 o 
 -21   3   7     1656.59     1477.86     94.04 o 
 -20   3   7       21.37      -14.63     46.29 o 
 -19   3   7     1854.62     2293.45     87.76 o 
 -18   3   7        0.11      -44.31     35.83 o 
 -17   3   7     1117.93     1277.17     66.04 o 
 -16   3   7       67.00      -14.83     35.44 o 
 -15   3   7     3809.20     3828.74     80.67 o 
 -14   3   7       58.78       85.59     25.28 o 
 -13   3   7     2991.50     3048.18     67.45 o 
 -12   3   7      655.35      802.04     35.03 o 
 -11   3   7    13628.98    13619.31    125.12 o 
 -10   3   7      571.18      336.81     22.86 o 
  -9   3   7    21950.43    23426.29    180.21 o 
  -8   3   7        5.43       91.92     16.66 o 
  -7   3   7    23040.72    24538.42    171.69 o 
  -6   3   7     1148.01     1201.62     35.00 o 
  -5   3   7    15215.01    14583.28    104.63 o 
  -4   3   7     2236.12     1614.61     30.20 o 
  -3   3   7      489.03      318.74     15.97 o 
  -2   3   7       54.43       39.37     11.74 o 
  -1   3   7      157.40       54.82     12.17 o 
   0   3   7     2750.83     2594.44     40.40 o 
   1   3   7     1557.13     1684.26     28.28 o 
   2   3   7     3687.63     3832.89     43.29 o 
   3   3   7     5541.10     6821.33     56.88 o 
   4   3   7      791.99      966.45     31.84 o 
   5   3   7     9118.65     8376.71     69.99 o 
   6   3   7    19613.04    20410.99    124.06 o 
   7   3   7    30831.76    33829.64    196.95 o 
   8   3   7     3156.58     2719.49     42.17 o 
   9   3   7     1386.09     1767.55     35.80 o 
  10   3   7        7.55        8.16     15.62 o 
  11   3   7     8194.47     7236.12     88.18 o 
  12   3   7     1583.58     1762.88     46.78 o 
  13   3   7     2751.90     2564.16     64.07 o 
  14   3   7      370.40      315.14     36.31 o 
  15   3   7       86.75      153.71     39.42 o 
  16   3   7       79.14      147.02     41.88 o 
  17   3   7       19.51      -30.39     43.68 o 
  18   3   7        2.92       47.32     52.73 o 
  19   3   7      370.71      457.97     80.89 o 
  20   3   7     1068.09     1139.03     83.56 o 
  21   3   7       10.56        6.73     50.34 o 
  22   3   7     1735.55     1625.20     95.45 o 
  23   3   7      438.36      217.44     81.55 o 
  24   3   7      338.00      239.09     67.03 o 
  25   3   7      829.92      591.09     91.16 o 
  26   3   7      438.08      218.27     66.75 o 
  27   3   7       64.57      101.07     64.66 o 
 -27   4   7        2.42       11.52     67.77 o 
 -26   4   7        8.57       15.67     66.08 o 
 -25   4   7       52.60       46.87     81.43 o 
 -24   4   7       70.50      142.65     66.35 o 
 -23   4   7     1471.11     1411.15     99.29 o 
 -22   4   7      147.95      164.82     76.68 o 
 -21   4   7      834.09     1112.41    142.66 o 
 -20   4   7       90.68       60.36     55.16 o 
 -19   4   7     2961.52     3183.59    153.11 o 
 -18   4   7     1323.94     1403.20     87.05 o 
 -17   4   7    15345.48    13809.01    199.85 o 
 -16   4   7      163.53      220.86     79.46 o 
 -15   4   7     4443.24     4818.20    107.32 o 
 -14   4   7     1168.19     1012.21     49.07 o 
 -13   4   7     1035.64     1385.72     43.48 o 
 -12   4   7      969.65     1444.58     42.51 o 
 -11   4   7     1191.73     1463.39     40.81 o 
 -10   4   7     1562.62     1358.89     35.21 o 
  -9   4   7     6522.03     6569.86     80.36 o 
  -8   4   7      839.96      986.22     28.28 o 
  -7   4   7        4.91       16.18     16.95 o 
  -6   4   7     6614.79     5934.33     53.56 o 
  -5   4   7     4653.17     5554.12     51.55 o 
  -4   4   7      980.39      590.00     18.85 o 
  -3   4   7    32570.95    30892.71    181.34 o 
  -2   4   7     2317.65     1902.18     34.20 o 
  -1   4   7    31228.63    31544.96    176.78 o 
   0   4   7     1955.69     2085.64     35.59 o 
   1   4   7    12825.23    13594.76    102.53 o 
   2   4   7     6668.03     6496.38     57.06 o 
   3   4   7     1069.54     1579.51     31.02 o 
   4   4   7      340.24      367.77     18.32 o 
   5   4   7      927.91      644.15     21.37 o 
   6   4   7      540.96      843.99     25.45 o 
   7   4   7      237.56      631.34     21.56 o 
   8   4   7      347.18      267.65     17.77 o 
   9   4   7      192.38       97.48     18.89 o 
  10   4   7      811.35      770.30     30.79 o 
  11   4   7     7423.81     7271.17     99.66 o 
  12   4   7     2072.04     1614.05     49.70 o 
  13   4   7     8119.62     8782.13    108.06 o 
  14   4   7     5000.03     5003.73     95.42 o 
  15   4   7     9584.83    10941.32    174.22 o 
  16   4   7     1089.68     1115.60     65.76 o 
  17   4   7     1828.65     1240.17     67.52 o 
  18   4   7     1940.05     1540.40     85.19 o 
  19   4   7      389.83      432.05     61.66 o 
  20   4   7     1890.99     1706.04     93.44 o 
  21   4   7       75.75       35.56     81.44 o 
  22   4   7       26.04       49.21     55.79 o 
  23   4   7        1.28      -76.04     59.85 o 
  24   4   7       45.13      -66.55     53.92 o 
  25   4   7      359.25      329.91     70.85 o 
  26   4   7      109.93      200.47     92.81 o 
  27   4   7      127.47       69.81     65.49 o 
 -27   5   7     1726.82     1821.61    124.86 o 
 -26   5   7      674.94     1023.13    101.49 o 
 -25   5   7     1927.44     1595.79     98.75 o 
 -24   5   7     1343.38     1266.18    102.27 o 
 -23   5   7     5576.74     5734.75    209.41 o 
 -22   5   7        2.02       11.42     49.33 o 
 -21   5   7     1961.51     1746.44    100.62 o 
 -20   5   7       24.71       55.30     48.79 o 
 -19   5   7     2730.31     2708.91    104.16 o 
 -18   5   7      117.10      113.05     47.03 o 
 -17   5   7        0.61       91.65     45.37 o 
 -16   5   7      465.55      393.07     52.93 o 
 -15   5   7     4050.83     3195.05    102.84 o 
 -14   5   7      620.66      424.05     36.42 o 
 -13   5   7     5842.08     6104.21    113.06 o 
 -12   5   7        0.03      -13.83     22.01 o 
 -11   5   7    13423.78    12501.51    138.39 o 
 -10   5   7      492.70      594.31     33.04 o 
  -9   5   7    47220.57    47992.92    334.18 o 
  -8   5   7      403.22      311.39     22.04 o 
  -7   5   7    29172.19    31440.36    217.02 o 
  -6   5   7     8307.93     8741.41     85.05 o 
  -5   5   7    15242.74    17694.26    124.74 o 
  -4   5   7       23.15       -2.19     12.19 o 
  -3   5   7    12029.10    11949.94     91.32 o 
  -2   5   7     6419.98     8699.84     78.04 o 
  -1   5   7     2628.93     3211.44     45.49 o 
   0   5   7        0.04      110.42     15.60 o 
   1   5   7     4219.88     3671.99     70.18 o 
   2   5   7     8940.75     7747.25     78.03 o 
   3   5   7     8702.26     8345.57     72.88 o 
   4   5   7     3972.18     2523.18     40.74 o 
   5   5   7    17946.66    18901.00    134.84 o 
   6   5   7    22817.09    22677.99    154.78 o 
   7   5   7    15915.18    16844.66    124.06 o 
   8   5   7     1247.20     1146.00     30.51 o 
   9   5   7    25365.78    24914.42    180.33 o 
  10   5   7     6133.56     6344.87     79.51 o 
  11   5   7    14179.76    15585.88    198.57 o 
  12   5   7     4353.07     4184.61     67.61 o 
  13   5   7      178.30      211.08     30.91 o 
  14   5   7     1838.63     1917.63     74.85 o 
  15   5   7        1.19      -13.44     35.43 o 
  16   5   7        9.17      109.07     42.15 o 
  17   5   7      275.03      314.81     48.08 o 
  18   5   7      277.41      251.15     54.15 o 
  19   5   7       14.32      -12.05     45.31 o 
  20   5   7     2322.33     2652.48    121.39 o 
  21   5   7      568.14      407.85     64.61 o 
  22   5   7     2947.26     2627.10    137.30 o 
  23   5   7     1350.82     1582.61    100.04 o 
  24   5   7     2086.56     2166.12    113.71 o 
  25   5   7      814.14      644.10    108.76 o 
  26   5   7     1371.76     1021.35    130.88 o 
  27   5   7      163.79       96.89    112.29 o 
 -26   6   7       15.50      -25.73     56.64 o 
 -25   6   7      213.22      287.28     66.12 o 
 -24   6   7        4.66       41.39     55.51 o 
 -23   6   7      871.65      871.23     76.12 o 
 -22   6   7      200.68      146.50     55.90 o 
 -21   6   7     3361.70     3074.11    158.71 o 
 -20   6   7     1113.41     1386.47    119.41 o 
 -19   6   7    13155.46    13378.99    312.32 o 
 -18   6   7      108.51       34.60     47.07 o 
 -17   6   7    12590.25    12590.32    207.67 o 
 -16   6   7     3016.33     3558.14    109.58 o 
 -15   6   7    13498.37    12904.46    203.23 o 
 -14   6   7      385.15      401.13     46.74 o 
 -13   6   7     2223.53     2398.20     78.81 o 
 -12   6   7     1792.35     2047.57     70.22 o 
 -11   6   7     2955.14     3471.05     67.28 o 
 -10   6   7     1857.74     2060.55     71.99 o 
  -9   6   7     7263.17     7981.20    100.27 o 
  -8   6   7     3469.09     3101.18     69.91 o 
  -7   6   7     4553.37     3837.01     54.64 o 
  -6   6   7       28.79       20.22     15.71 o 
  -5   6   7    16300.82    14635.69    139.13 o 
  -4   6   7        1.31       45.58     16.37 o 
  -3   6   7    28931.49    31936.66    204.91 o 
  -2   6   7     7970.62     8711.20     76.50 o 
  -1   6   7    42706.82    45717.61    262.66 o 
   0   6   7    12162.55    11906.37     93.97 o 
   1   6   7     2735.79     3262.64     45.99 o 
   2   6   7     5116.76     5053.16     60.29 o 
   3   6   7    41320.05    39487.14    245.47 o 
   4   6   7      157.92      289.48     21.01 o 
   5   6   7     4940.56     6929.93     72.12 o 
   6   6   7     6510.90     5345.86     73.44 o 
   7   6   7       89.45       69.50     17.59 o 
   8   6   7       91.41      -24.37     16.24 o 
   9   6   7     1692.92     1526.48     38.09 o 
  10   6   7     4221.53     5299.25     65.63 o 
  11   6   7    22949.15    21094.05    178.45 o 
  12   6   7     3841.06     3275.91     75.49 o 
  13   6   7     2302.54     1954.81     57.25 o 
  14   6   7    11081.53    11499.74    136.66 o 
  15   6   7     6742.67     6799.63    117.75 o 
  16   6   7     4694.49     5111.67    120.28 o 
  17   6   7     3202.17     3193.87    100.36 o 
  18   6   7     2089.77     2062.33     93.05 o 
  19   6   7      719.89      922.85     64.87 o 
  20   6   7     3279.08     2911.87    133.80 o 
  21   6   7      695.67      543.08     92.64 o 
  22   6   7      807.13      826.58     80.24 o 
  23   6   7        1.88      -79.03     52.79 o 
  24   6   7      137.17      128.66     62.03 o 
  25   6   7      145.67       61.76     86.70 o 
  26   6   7      110.16       31.30    112.79 o 
 -26   7   7      543.62      651.46     88.43 o 
 -25   7   7     2384.72     2130.11    109.22 o 
 -24   7   7      583.83      569.91    105.14 o 
 -23   7   7     2969.62     2811.38    116.43 o 
 -22   7   7      455.46      605.15     84.56 o 
 -21   7   7     1446.06     1360.78     85.69 o 
 -20   7   7       40.91       28.13     49.77 o 
 -19   7   7     1231.62     1346.82     81.29 o 
 -18   7   7      102.21       49.27     48.17 o 
 -17   7   7       47.26       35.99     45.60 o 
 -16   7   7     1058.83      792.97     66.01 o 
 -15   7   7     1837.77     2166.95     88.53 o 
 -14   7   7       89.77       30.40     35.20 o 
 -13   7   7     9250.12     8114.62    218.09 o 
 -12   7   7       20.92      -30.94     38.10 o 
 -11   7   7    19308.46    18473.56    216.33 o 
 -10   7   7        2.25        5.09     38.12 o 
  -9   7   7    29071.56    32017.99    309.23 o 
  -8   7   7      695.47     1040.39     45.55 o 
  -7   7   7    13477.30    14057.67    155.43 o 
  -6   7   7     1144.14     1364.66     55.98 o 
  -5   7   7    30036.13    30584.62    200.99 o 
  -4   7   7      618.62      535.22     21.94 o 
  -3   7   7     7580.15    10707.36     88.93 o 
  -2   7   7        0.60      -20.91     13.94 o 
  -1   7   7      762.09      934.78     27.91 o 
   0   7   7     1658.41     1536.11     39.01 o 
   1   7   7     3217.89     3345.83     48.00 o 
   2   7   7      257.99      429.98     22.00 o 
   3   7   7    25505.10    23401.21    165.67 o 
   4   7   7     6574.07     6680.22     77.64 o 
   5   7   7    10692.48     9103.08     93.19 o 
   6   7   7     2737.44     3711.39     67.59 o 
   7   7   7    19924.13    18725.90    141.83 o 
   8   7   7    13139.25    11243.52    101.41 o 
   9   7   7    14266.00    15675.10    144.73 o 
  10   7   7     8034.26     8282.79     86.93 o 
  11   7   7    14168.93    16491.29    142.08 o 
  12   7   7     1903.52     1922.33     53.21 o 
  13   7   7     3039.36     2625.61     62.44 o 
  14   7   7     3118.53     3398.40    108.77 o 
  15   7   7      129.13       35.52     30.67 o 
  16   7   7      148.30      234.59     45.96 o 
  17   7   7      617.66      568.51     54.29 o 
  18   7   7     1453.81     1048.43     67.38 o 
  19   7   7      457.33      607.22     59.18 o 
  20   7   7     3696.63     3944.61    119.05 o 
  21   7   7      910.45      870.99     80.06 o 
  22   7   7     4130.75     3820.76    142.22 o 
  23   7   7     1546.81     1362.99     97.18 o 
  24   7   7     3211.85     3622.47    177.75 o 
  25   7   7      648.70      767.16    162.97 o 
  26   7   7     1785.96     2176.76    231.04 o 
 -26   8   7        0.14       -3.92     57.99 o 
 -25   8   7      213.34      254.53     66.89 o 
 -24   8   7       46.32       73.97     57.20 o 
 -23   8   7     1273.95     1281.89     89.31 o 
 -22   8   7      402.42      379.89     84.92 o 
 -21   8   7     3295.21     3262.46    193.20 o 
 -20   8   7     1264.26     1250.82     97.75 o 
 -19   8   7    10394.96     9908.62    195.31 o 
 -18   8   7       11.61      -32.94     48.31 o 
 -17   8   7    15074.78    15011.82    237.78 o 
 -16   8   7      365.46      365.42     55.99 o 
 -15   8   7     9601.88     9840.82    181.50 o 
 -14   8   7       65.27      100.15     43.25 o 
 -13   8   7     5552.23     5616.79    118.33 o 
 -12   8   7      650.11      603.16     50.06 o 
 -11   8   7     4298.73     4196.88    200.48 o 
 -10   8   7      770.82     1199.31     58.14 o 
  -9   8   7      248.04      169.82     32.57 o 
  -8   8   7        0.49      -39.52     26.35 o 
  -7   8   7     2289.23     2768.48    104.81 o 
  -6   8   7      395.93      323.82     30.92 o 
  -5   8   7    26414.60    25415.91    181.44 o 
  -4   8   7     4089.57     4190.08     62.09 o 
  -3   8   7    32906.52    32340.33    202.73 o 
  -2   8   7     3249.60     2806.00     44.77 o 
  -1   8   7    24958.32    25910.76    171.20 o 
   0   8   7      568.06      680.66     26.55 o 
   1   8   7    52004.34    55009.82    316.14 o 
   2   8   7    28479.05    27845.14    193.41 o 
   3   8   7     2912.85     3408.70     54.98 o 
   4   8   7       64.05       73.08     19.45 o 
   5   8   7     3427.79     4381.34     61.40 o 
   6   8   7       22.76      -24.79     16.53 o 
   7   8   7     9552.45     9997.51    107.33 o 
   8   8   7      171.66       90.48     22.12 o 
   9   8   7     3036.33     2158.79     47.68 o 
  10   8   7     1253.48     1590.45     42.74 o 
  11   8   7     5418.86     5718.11     74.84 o 
  12   8   7     7186.45     6977.30     88.45 o 
  13   8   7     8556.66     9053.62    113.02 o 
  14   8   7     4494.08     4343.71     80.39 o 
  15   8   7     2356.86     2481.88     74.37 o 
  16   8   7     7574.04     7929.90    204.03 o 
  17   8   7     6126.05     6238.37    173.34 o 
  18   8   7     2694.53     2661.19     97.32 o 
  19   8   7     3652.76     3559.88    112.39 o 
  20   8   7     2512.48     2560.99    100.99 o 
  21   8   7     1030.50     1338.96     95.78 o 
  22   8   7      609.33      510.12     91.68 o 
  23   8   7      145.31      183.84    133.66 o 
  24   8   7      233.07      109.81    134.65 o 
  25   8   7        0.35       23.85    111.30 o 
 -25   9   7     2925.41     3404.60    137.60 o 
 -24   9   7      407.34      445.50     74.80 o 
 -23   9   7     2115.02     2103.87    144.79 o 
 -22   9   7      394.11      355.01     66.06 o 
 -21   9   7     1547.61     1582.28    110.81 o 
 -20   9   7      234.57      296.24     60.57 o 
 -19   9   7     1394.38     1305.41     83.83 o 
 -18   9   7      261.64      171.76     55.23 o 
 -17   9   7     1269.29     1151.45     79.38 o 
 -16   9   7       38.38      -25.96     43.93 o 
 -15   9   7     3382.52     3000.77    108.93 o 
 -14   9   7      654.20     1035.96     76.57 o 
 -13   9   7     3846.41     4203.86    133.52 o 
 -12   9   7       45.99      110.41     39.69 o 
 -11   9   7    14955.25    15778.14    203.97 o 
 -10   9   7      289.91      368.71     40.42 o 
  -9   9   7    22061.79    21482.91    221.54 o 
  -8   9   7      107.66        0.58     29.07 o 
  -7   9   7    28339.59    28794.75    265.08 o 
  -6   9   7        6.72       49.71     29.00 o 
  -5   9   7    11434.42    12314.34    104.05 o 
  -4   9   7        2.42       87.66     17.89 o 
  -3   9   7     6102.21     6256.48     68.00 o 
  -2   9   7      354.02      464.99     24.43 o 
  -1   9   7       28.71       63.45     18.22 o 
   0   9   7     2979.69     2687.85     47.03 o 
   1   9   7     2643.58     1914.17     46.27 o 
   2   9   7     4498.67     4288.70     66.98 o 
   3   9   7    20520.96    21091.20    161.49 o 
   4   9   7     4177.43     4222.27     64.26 o 
   5   9   7    28073.70    29786.27    207.96 o 
   6   9   7     5899.07     4659.07     74.48 o 
   7   9   7    20298.24    20713.49    169.86 o 
   8   9   7     9468.60     9677.14    105.56 o 
   9   9   7    16244.87    16518.11    162.94 o 
  10   9   7     3545.79     3425.64     60.51 o 
  11   9   7     3940.54     3759.44     63.30 o 
  12   9   7     4328.57     4194.15     71.67 o 
  13   9   7     2889.70     3826.64     76.26 o 
  14   9   7     2145.87     2291.60     62.95 o 
  15   9   7       37.15       19.18     32.18 o 
  16   9   7      208.52      325.20     88.28 o 
  17   9   7     1783.21     2018.65     84.33 o 
  18   9   7     1530.21     1694.41     81.65 o 
  19   9   7     3336.60     3266.74    109.04 o 
  20   9   7     2888.24     3386.75    219.50 o 
  21   9   7     1210.47     1325.39     92.71 o 
  22   9   7     3827.03     3469.10    264.83 o 
  23   9   7     1039.50     1047.89    179.37 o 
  24   9   7     2701.86     2803.54    183.39 o 
  25   9   7     1055.27     1140.70    139.01 o 
 -24  10   7       16.38       24.10     60.22 o 
 -23  10   7     1793.54     1294.04     93.50 o 
 -22  10   7      275.10      155.74     59.79 o 
 -21  10   7     5001.53     4946.64    175.85 o 
 -20  10   7      418.62      569.01     73.13 o 
 -19  10   7     6886.75     7753.88    263.84 o 
 -18  10   7      121.35       73.15     52.78 o 
 -17  10   7    12106.54    11505.85    213.39 o 
 -16  10   7       16.81       35.98     48.65 o 
 -15  10   7    18672.17    20145.87    285.88 o 
 -14  10   7     1281.34     1154.79     78.53 o 
 -13  10   7     8167.82     7691.55    144.40 o 
 -12  10   7       19.48        8.95     38.57 o 
 -11  10   7     4440.21     4437.39    112.18 o 
 -10  10   7      270.64      210.35     38.70 o 
  -9  10   7       59.40       76.89     34.11 o 
  -8  10   7      712.22      471.08     42.80 o 
  -7  10   7     1966.63     2132.01     68.04 o 
  -6  10   7      553.51      531.89     38.63 o 
  -5  10   7     9368.32     9442.43    141.81 o 
  -4  10   7     3481.54     2830.50     48.12 o 
  -3  10   7    39248.08    43374.67    248.86 o 
  -2  10   7     8420.02     7778.63     80.66 o 
  -1  10   7    45367.77    42960.20    264.16 o 
   0  10   7     9871.54     9710.24     93.84 o 
   1  10   7    36191.63    36103.63    246.09 o 
   2  10   7     3737.36     3510.70     66.72 o 
   3  10   7    22793.64    25050.48    199.97 o 
   4  10   7     6256.31     5955.97     84.61 o 
   5  10   7    16381.60    15992.75    146.67 o 
   6  10   7      670.33      768.25     36.65 o 
   7  10   7      355.29      658.43     35.31 o 
   8  10   7      938.10     1188.41     41.57 o 
   9  10   7      729.01      945.55     54.44 o 
  10  10   7     1287.41      952.19     40.82 o 
  11  10   7     1196.35     1169.92     46.50 o 
  12  10   7     8514.28     9452.80    110.86 o 
  13  10   7     9215.76     9453.80    111.94 o 
  14  10   7     3572.30     3090.63     72.64 o 
  15  10   7     8370.69     7791.89    121.91 o 
  16  10   7     7370.00     7591.38    152.59 o 
  17  10   7     5058.12     6008.82    138.26 o 
  18  10   7     4793.75     4151.77    139.33 o 
  19  10   7     2510.88     2870.14    152.89 o 
  20  10   7     1870.28     2432.97    115.88 o 
  21  10   7     1296.03      880.44    166.95 o 
  22  10   7      312.53      268.86     94.53 o 
  23  10   7      209.01      202.34     88.62 o 
  24  10   7       84.35      282.67    100.64 o 
 -24  11   7      652.87      819.62    104.13 o 
 -23  11   7     2255.41     2747.78    125.37 o 
 -22  11   7      304.54      140.27     61.34 o 
 -21  11   7     1448.49     1265.58     90.35 o 
 -20  11   7       69.93        1.80     54.16 o 
 -19  11   7      652.39      810.84     92.38 o 
 -18  11   7      186.90      224.33     61.34 o 
 -17  11   7       57.97      -67.73     55.80 o 
 -16  11   7       24.46      123.16     52.25 o 
 -15  11   7     2442.95     2259.35     99.51 o 
 -14  11   7        7.43       38.68     50.21 o 
 -13  11   7     7602.52     7648.93    148.50 o 
 -12  11   7      183.42      202.68     42.68 o 
 -11  11   7    11449.51    11319.83    160.98 o 
 -10  11   7      394.11      296.32     42.61 o 
  -9  11   7    18858.74    20471.95    223.53 o 
  -8  11   7     1684.43     1545.12     65.74 o 
  -7  11   7    16226.76    16463.01    190.87 o 
  -6  11   7     4308.14     4468.26    102.26 o 
  -5  11   7     6898.02     6740.68    104.56 o 
  -4  11   7       24.82       35.63     26.12 o 
  -3  11   7     5609.90     5032.81     66.21 o 
  -2  11   7      887.95      901.53     29.40 o 
  -1  11   7       41.93       -1.72     17.65 o 
   0  11   7      146.01       70.79     23.80 o 
   1  11   7     5310.74     5702.25     86.20 o 
   2  11   7     3040.33     2986.07    106.88 o 
   3  11   7     7424.59     8345.96    103.43 o 
   4  11   7     5533.99     5699.38     84.78 o 
   5  11   7    15757.04    14248.80    139.52 o 
   6  11   7     3935.97     3452.67     67.64 o 
   7  11   7     4188.14     4253.42     76.93 o 
   8  11   7     7207.15     7034.64     93.87 o 
   9  11   7    11468.59    11318.22    121.28 o 
  10  11   7     3815.89     3734.72     70.03 o 
  11  11   7     2259.74     2649.32     66.25 o 
  12  11   7     1845.97     2061.47     56.58 o 
  13  11   7     1989.31     1877.28     59.12 o 
  14  11   7      768.68      584.78     45.78 o 
  15  11   7      472.98      262.15     40.40 o 
  16  11   7     1044.23      990.44     68.05 o 
  17  11   7      233.73      221.16     59.80 o 
  18  11   7      416.57      315.77     64.11 o 
  19  11   7      953.87      898.03     86.13 o 
  20  11   7     1698.42     1657.73    142.16 o 
  21  11   7     1503.51     1581.18    142.02 o 
  22  11   7     2368.99     2508.72    185.58 o 
  23  11   7      979.79     1414.54    144.20 o 
  24  11   7     1997.49     2354.39    176.64 o 
 -23  12   7     1159.63     1031.19     94.67 o 
 -22  12   7        1.99       43.37     59.24 o 
 -21  12   7     3280.11     3592.64    139.17 o 
 -20  12   7        1.97       16.22     61.68 o 
 -19  12   7     4970.11     5187.28    156.32 o 
 -18  12   7      160.71       89.30     57.61 o 
 -17  12   7     6538.73     6828.29    170.71 o 
 -16  12   7       63.14       62.92     59.88 o 
 -15  12   7     7445.51     6419.56    159.74 o 
 -14  12   7       82.35      144.11     55.03 o 
 -13  12   7     5905.74     6886.48    131.23 o 
 -12  12   7      165.80      218.52     44.38 o 
 -11  12   7     6957.81     7969.94    155.02 o 
 -10  12   7       94.05      225.27     42.39 o 
  -9  12   7       17.75      -50.87     33.91 o 
  -8  12   7     1025.86      704.36     50.79 o 
  -7  12   7     2816.80     2983.80     78.87 o 
  -6  12   7     1873.07     1808.08     63.00 o 
  -5  12   7     4227.85     4946.50     93.33 o 
  -4  12   7      267.29      270.03     36.66 o 
  -3  12   7     8227.36     7185.26    108.44 o 
  -2  12   7      565.54      639.40     35.09 o 
  -1  12   7    17680.93    18033.06    170.98 o 
   0  12   7     8476.80     7870.65     95.55 o 
   1  12   7    28120.04    28779.98    215.67 o 
   2  12   7     2906.40     2556.41     57.85 o 
   3  12   7    11953.67    12143.41    122.08 o 
   4  12   7     2905.70     2644.93     76.70 o 
   5  12   7     6973.97     6864.84     95.63 o 
   6  12   7       66.39      153.30     30.56 o 
   7  12   7      178.96      224.84     31.73 o 
   8  12   7     1644.87     1310.97     46.93 o 
   9  12   7        2.24       38.36     27.15 o 
  10  12   7      410.12      379.77     34.68 o 
  11  12   7     9546.20     8318.85    106.03 o 
  12  12   7     2154.26     2012.14     56.20 o 
  13  12   7     3872.50     4092.59     83.93 o 
  14  12   7     8334.21     8262.33    143.21 o 
  15  12   7     2775.21     3136.68    166.95 o 
  16  12   7     4126.64     4570.92    112.60 o 
  17  12   7     3330.87     3544.01    216.08 o 
  18  12   7     2440.74     2332.21    154.41 o 
  19  12   7     1367.53     1613.04    141.67 o 
  20  12   7     1043.51      742.74    193.78 o 
  21  12   7     1011.82      970.59    129.99 o 
  22  12   7      318.68      328.22    106.39 o 
  23  12   7       37.65      163.73     95.74 o 
 -22  13   7      366.34      486.43     81.06 o 
 -21  13   7      428.81      367.41     74.83 o 
 -20  13   7      163.79       99.52     61.64 o 
 -19  13   7      312.08      462.95     73.34 o 
 -18  13   7       32.40      -16.83     54.81 o 
 -17  13   7       42.30        6.47     54.12 o 
 -16  13   7      191.06      259.21     63.49 o 
 -15  13   7     2115.03     2022.67    123.78 o 
 -14  13   7      204.22      174.67     68.54 o 
 -13  13   7     4150.35     4039.31    117.18 o 
 -12  13   7      219.02      233.11     49.44 o 
 -11  13   7    13364.86    12896.50    181.14 o 
 -10  13   7        0.31       66.17     38.56 o 
  -9  13   7    14677.19    13739.92    183.53 o 
  -8  13   7       15.35      124.51     40.72 o 
  -7  13   7     8368.07     9080.84    132.68 o 
  -6  13   7     1540.38     1731.41     63.24 o 
  -5  13   7     9373.04    11601.74    149.16 o 
  -4  13   7     2108.16     1657.91     61.68 o 
  -3  13   7     1070.41      896.02     44.87 o 
  -2  13   7       82.50       44.36     29.28 o 
  -1  13   7       40.47      121.03     28.11 o 
   0  13   7     2193.97     2556.86     59.49 o 
   1  13   7     2422.05     2515.17     59.07 o 
   2  13   7      930.82      884.73     40.09 o 
   3  13   7     7308.65     6014.35     85.71 o 
   4  13   7        9.52        5.00     25.81 o 
   5  13   7    15799.67    16886.77    161.41 o 
   6  13   7     1337.74     1229.99     44.34 o 
   7  13   7     9034.36     9851.29    110.94 o 
   8  13   7     4756.92     5220.72     81.51 o 
   9  13   7     7744.67     6531.02     90.13 o 
  10  13   7     3081.90     2442.68     59.90 o 
  11  13   7     3028.22     3243.02     67.28 o 
  12  13   7      518.26      323.13     39.56 o 
  13  13   7     1169.86     1127.06     52.70 o 
  14  13   7      105.53       93.60     38.18 o 
  15  13   7       66.32      140.12     37.73 o 
  16  13   7      902.70     1199.92    138.43 o 
  17  13   7      137.13       80.19    146.82 o 
  18  13   7      356.48      432.95     99.71 o 
  19  13   7      889.40     1235.86    155.02 o 
  20  13   7      596.03      534.08    112.84 o 
  21  13   7     1222.31     1468.26    147.85 o 
  22  13   7     1859.11     2091.05    168.99 o 
 -21  14   7     1266.06     1019.19     96.72 o 
 -20  14   7       27.22       30.38     63.71 o 
 -19  14   7     1722.84     1842.12    106.98 o 
 -18  14   7       83.95       61.23     57.00 o 
 -17  14   7     3339.53     3605.91    183.71 o 
 -16  14   7      257.64       80.37     71.79 o 
 -15  14   7     2644.93     2796.24    117.98 o 
 -14  14   7      131.16      179.63     50.92 o 
 -13  14   7     1896.45     2112.92     90.80 o 
 -12  14   7      226.54      199.14     57.23 o 
 -11  14   7      101.83      121.75     44.06 o 
 -10  14   7      118.94      -36.25     38.39 o 
  -9  14   7      431.96      417.60     49.45 o 
  -8  14   7      173.72       59.71     37.14 o 
  -7  14   7     2672.98     2450.56     75.86 o 
  -6  14   7      126.92      294.78     41.48 o 
  -5  14   7     5128.10     5148.77    101.42 o 
  -4  14   7     1154.22      934.24     53.48 o 
  -3  14   7     6175.61     5856.71    106.37 o 
  -2  14   7       25.52       52.29     31.13 o 
  -1  14   7     2510.73     2733.85     73.92 o 
   0  14   7       12.88       -2.95     26.17 o 
   1  14   7     4493.79     4779.60     80.34 o 
   2  14   7      769.68      899.36     45.63 o 
   3  14   7     3428.43     3554.48     69.34 o 
   4  14   7      284.73      492.39     35.33 o 
   5  14   7      129.25      145.83     29.96 o 
   6  14   7        0.02        4.87     26.37 o 
   7  14   7      115.65       28.01     27.47 o 
   8  14   7      370.03      452.67     35.39 o 
   9  14   7      530.61      504.14     36.54 o 
  10  14   7     1320.81     1269.67     51.20 o 
  11  14   7     2581.01     3238.20     81.55 o 
  12  14   7      985.75     1073.52     65.65 o 
  13  14   7     1560.89     1761.87     63.88 o 
  14  14   7     1744.89     1565.15     73.65 o 
  15  14   7     2810.51     3309.63    120.09 o 
  16  14   7     1870.89     1358.36    130.72 o 
  17  14   7     1250.32     1030.28    119.77 o 
  18  14   7      561.24      645.80    109.06 o 
  19  14   7      575.73      923.08    126.48 o 
  20  14   7      185.43       23.56     84.56 o 
  21  14   7      330.29      396.33    107.50 o 
 -20  15   7      208.33      289.73     73.72 o 
 -19  15   7        0.37      -10.26     61.01 o 
 -18  15   7      110.76      -67.19     58.60 o 
 -17  15   7      344.46      461.43     75.18 o 
 -16  15   7      264.81      144.43     63.73 o 
 -15  15   7      863.28      510.88     63.15 o 
 -14  15   7       77.49       65.20     52.01 o 
 -13  15   7     3036.21     3095.47    109.71 o 
 -12  15   7      311.83      356.53     58.58 o 
 -11  15   7     3877.17     3677.85    109.47 o 
 -10  15   7        2.79       84.60     42.91 o 
  -9  15   7     6560.64     7071.62    137.56 o 
  -8  15   7      114.51      175.68     42.29 o 
  -7  15   7     5147.87     5371.67    108.69 o 
  -6  15   7        1.25       -7.64     34.34 o 
  -5  15   7      711.86      578.65     61.91 o 
  -4  15   7      662.55      565.62     47.36 o 
  -3  15   7      249.23      301.40     42.35 o 
  -2  15   7       24.01      134.68     37.66 o 
  -1  15   7       58.18      -35.10     30.31 o 
   0  15   7      164.45       25.13     30.82 o 
   1  15   7       93.71        6.48     27.26 o 
   2  15   7     1898.27     2316.35     61.01 o 
   3  15   7     2342.74     3255.99    111.41 o 
   4  15   7      659.11      669.67     43.50 o 
   5  15   7     2968.34     2932.87     67.57 o 
   6  15   7      441.95      479.73     37.58 o 
   7  15   7     4312.06     3891.95     74.91 o 
   8  15   7       75.74      -42.95     28.64 o 
   9  15   7     2688.62     3168.60    107.56 o 
  10  15   7      807.63      947.62     53.00 o 
  11  15   7      634.30      785.37     49.98 o 
  12  15   7       16.93      -13.36     34.95 o 
  13  15   7      517.00      504.57     46.18 o 
  14  15   7      240.97      381.52     72.91 o 
  15  15   7      316.13      317.89     63.15 o 
  16  15   7       89.71      146.70     86.07 o 
  17  15   7      292.96      182.35     87.97 o 
  18  15   7      650.52      488.06    108.17 o 
  19  15   7      395.02      317.05    108.03 o 
  20  15   7      356.70      395.22    109.94 o 
 -18  16   7       21.13       -3.85     60.63 o 
 -17  16   7      922.90      873.10     88.36 o 
 -16  16   7      134.94       93.82     64.19 o 
 -15  16   7     1007.93     1406.20    101.22 o 
 -14  16   7      240.96      223.75     69.49 o 
 -13  16   7     1024.08     1059.32     82.48 o 
 -12  16   7      905.26      853.68     84.76 o 
 -11  16   7       37.52       88.28     51.20 o 
 -10  16   7      539.49      602.09     58.64 o 
  -9  16   7      376.23      238.48     49.23 o 
  -8  16   7       86.46       57.22     39.00 o 
  -7  16   7     1684.99     1732.06     71.29 o 
  -6  16   7      154.01      123.89     41.23 o 
  -5  16   7      717.67      509.56     48.86 o 
  -4  16   7      388.39      479.11     49.24 o 
  -3  16   7     2210.46     2742.25     82.43 o 
  -2  16   7       67.26       38.22     36.45 o 
  -1  16   7     2666.50     2383.15     75.93 o 
   0  16   7       17.15        3.37     35.73 o 
   1  16   7     1339.05     1332.42     55.32 o 
   2  16   7      157.44      193.55     36.72 o 
   3  16   7     1337.37     1473.09     52.20 o 
   4  16   7      357.86      358.88     35.10 o 
   5  16   7       59.94       36.65     33.43 o 
   6  16   7       40.44      -13.84     36.88 o 
   7  16   7        0.15       30.23     34.54 o 
   8  16   7      320.29      486.64     48.29 o 
   9  16   7        0.63      -49.76     33.17 o 
  10  16   7      516.05      555.78     48.20 o 
  11  16   7      255.63      157.79     40.65 o 
  12  16   7      313.33      283.95     47.79 o 
  13  16   7      562.08      597.95     68.87 o 
  14  16   7      309.27      336.28     75.28 o 
  15  16   7      446.20      508.56     82.19 o 
  16  16   7       91.36       50.07     80.62 o 
  17  16   7      688.48      801.79    121.21 o 
  18  16   7      114.07       32.07     84.12 o 
 -17  17   7        2.89       53.17     65.65 o 
 -16  17   7      429.50      314.51     65.83 o 
 -15  17   7      322.00      710.80    113.95 o 
 -14  17   7      205.21      240.54     59.21 o 
 -13  17   7      738.16      765.21     73.66 o 
 -12  17   7      182.00      199.97     55.69 o 
 -11  17   7     1620.79     1535.84     87.99 o 
 -10  17   7       41.04       42.79     49.89 o 
  -9  17   7      859.00      881.14     61.19 o 
  -8  17   7       12.23       -9.64     39.65 o 
  -7  17   7      926.11      890.08     59.40 o 
  -6  17   7       21.02       93.84     41.92 o 
  -5  17   7     1489.22     1689.84     71.35 o 
  -4  17   7      106.39      -43.58     36.32 o 
  -3  17   7      186.95      210.13     43.62 o 
  -2  17   7      104.16      177.52     42.41 o 
  -1  17   7      185.91       95.25     39.42 o 
   0  17   7       20.68       76.62     51.13 o 
   1  17   7        4.54       -5.55     36.84 o 
   2  17   7      386.98      489.93     43.77 o 
   3  17   7      152.01      103.80     34.83 o 
   4  17   7      767.67      536.75     47.20 o 
   5  17   7      164.10      136.30     34.01 o 
   6  17   7      109.27      131.90     39.13 o 
   7  17   7     1178.75     1563.82     65.30 o 
   8  17   7      240.65      337.46     48.83 o 
   9  17   7      240.09      238.87     42.20 o 
  10  17   7      207.33      146.70     41.27 o 
  11  17   7      934.59      935.62     87.35 o 
  12  17   7       10.44      -14.51     46.37 o 
  13  17   7      436.53      397.16     77.45 o 
  14  17   7       67.85       64.10     66.84 o 
  15  17   7      284.22      434.88     82.54 o 
  16  17   7      173.86      298.98     98.28 o 
  17  17   7        2.98      128.82    119.99 o 
 -15  18   7      226.90      313.93     67.61 o 
 -14  18   7       48.85        5.63     52.82 o 
 -13  18   7      111.31      263.55     62.18 o 
 -12  18   7      181.48      108.32     53.61 o 
 -11  18   7      187.15      420.99     72.41 o 
 -10  18   7       17.32       13.42     50.91 o 
  -9  18   7      339.38      330.74     57.69 o 
  -8  18   7      551.27      262.92     52.16 o 
  -7  18   7      297.50      498.84     54.28 o 
  -6  18   7      206.12      356.53     50.04 o 
  -5  18   7      602.88      702.74     62.54 o 
  -4  18   7       31.00       12.20     40.69 o 
  -3  18   7      588.01      441.87     49.92 o 
  -2  18   7       36.55       64.92     60.69 o 
  -1  18   7       94.66      243.36     45.77 o 
   0  18   7       33.70       55.99     39.85 o 
   1  18   7      407.50      410.02     47.65 o 
   2  18   7       11.21      -22.40     46.43 o 
   3  18   7      160.69      130.01     52.15 o 
   4  18   7       57.47       58.71     43.46 o 
   5  18   7       28.81      -58.60     39.07 o 
   6  18   7      516.72      690.53     52.50 o 
   7  18   7       32.85       40.03     39.75 o 
   8  18   7       71.27       73.67     40.02 o 
   9  18   7       47.11        8.81     42.48 o 
  10  18   7      260.59      200.12     54.03 o 
  11  18   7        1.98       -2.66     52.85 o 
  12  18   7        7.34      -17.87     48.11 o 
  13  18   7        1.18      -60.74     62.92 o 
  14  18   7       15.21      -61.83     69.15 o 
  15  18   7      169.42      162.64     83.77 o 
 -13  19   7       74.00      165.84     62.38 o 
 -12  19   7      373.39      462.74     87.13 o 
 -11  19   7        0.22       -2.67     53.66 o 
 -10  19   7        0.25      -22.82     51.86 o 
  -9  19   7        0.44      -75.18     50.12 o 
  -8  19   7        6.22      -27.79     45.64 o 
  -7  19   7       75.64      -31.94     40.61 o 
  -6  19   7      175.89      193.85     48.30 o 
  -5  19   7        1.84       14.63     42.00 o 
  -4  19   7      521.16      760.06     58.64 o 
  -3  19   7      101.42      -44.26     40.86 o 
  -2  19   7      135.15      236.22     52.28 o 
  -1  19   7      151.68      187.28     45.64 o 
   0  19   7      373.06      334.07     59.60 o 
   1  19   7       82.74      -72.40     48.27 o 
   2  19   7      121.13       42.54     51.47 o 
   3  19   7       92.17       98.74     52.52 o 
   4  19   7      450.16      945.99     74.80 o 
   5  19   7        3.39       -9.71     43.23 o 
   6  19   7        0.17      -45.01     41.45 o 
   7  19   7        0.13      -63.36     42.24 o 
   8  19   7       11.00      -36.84     46.65 o 
   9  19   7      434.95      740.70     94.27 o 
  10  19   7       68.45      120.88     54.45 o 
  11  19   7      204.31      117.69     56.40 o 
  12  19   7      299.14      291.57     69.50 o 
  13  19   7       17.34       50.30     68.29 o 
 -10  20   7      220.01      122.42     61.72 o 
  -9  20   7       35.70      -74.14     49.43 o 
  -8  20   7       65.07      -61.43     47.58 o 
  -7  20   7        5.27        6.07     49.11 o 
  -6  20   7       92.13      167.91     53.04 o 
  -5  20   7       33.98       29.17     44.86 o 
  -4  20   7      134.95      142.08     47.40 o 
  -3  20   7        0.53       72.48     55.77 o 
  -2  20   7       86.56       66.94     69.75 o 
  -1  20   7       32.65        5.53     52.41 o 
   0  20   7      172.28      264.35     62.71 o 
   1  20   7       90.97       81.81     55.64 o 
   2  20   7      882.48     1129.00     81.28 o 
   3  20   7       44.36      121.66     68.72 o 
   4  20   7      251.91      255.74     61.92 o 
   5  20   7        1.54      -72.27     48.18 o 
   6  20   7       91.82       33.59     60.86 o 
   7  20   7        5.48      -83.09     61.89 o 
   8  20   7      180.94      361.52     75.05 o 
   9  20   7       87.37       89.42     65.85 o 
  10  20   7       35.52       55.31     68.98 o 
  -6  21   7      103.41      167.20     64.29 o 
  -5  21   7      104.60       32.83     58.62 o 
  -4  21   7      239.28      337.90     68.51 o 
  -3  21   7      121.40       96.26     61.44 o 
  -2  21   7      426.44      548.85     79.63 o 
  -1  21   7        4.71        7.28     57.38 o 
   0  21   7      316.42      350.71     66.84 o 
   1  21   7      203.06      280.56     85.58 o 
   2  21   7      203.52      279.44     64.29 o 
   3  21   7      325.95      312.03     67.08 o 
   4  21   7        6.64       29.98     54.63 o 
   5  21   7      145.64      215.13     74.58 o 
 -27   0   8      940.39      974.35    183.34 o 
 -26   0   8     4383.95     4174.15    297.12 o 
 -25   0   8     2266.51     2706.91    241.48 o 
 -24   0   8     5259.36     5924.60    320.97 o 
 -23   0   8     3774.68     3896.34    174.58 o 
 -22   0   8     8206.98     7181.17    304.08 o 
 -21   0   8     3815.07     3959.01    224.58 o 
 -20   0   8     6333.56     7657.66    300.11 o 
 -19   0   8     3128.06     2746.66    186.32 o 
 -18   0   8     2871.81     3132.53    128.62 o 
 -17   0   8      873.93      782.65     72.76 o 
 -16   0   8    10749.67    10581.47    223.13 o 
 -15   0   8      893.18      933.71     72.32 o 
 -14   0   8     1619.91     1663.07     73.08 o 
 -13   0   8      157.89      143.41     37.55 o 
 -12   0   8     7634.61     8195.08    146.52 o 
 -11   0   8    29235.90    26451.45    314.98 o 
 -10   0   8     5013.16     6853.90    127.52 o 
  -9   0   8    48356.61    48562.10    505.75 o 
  -8   0   8    49473.07    46653.60    416.59 o 
  -7   0   8    32745.54    35238.86    326.21 o 
  -6   0   8     2325.18     1463.20     93.30 o 
  -5   0   8    11229.75    10986.31    132.97 o 
  -4   0   8    30687.35    37689.47    341.76 o 
  -3   0   8    23828.76    24470.40    239.31 o 
  -2   0   8     6514.40     7420.29    130.35 o 
  -1   0   8    76480.61    78876.51    657.71 o 
   0   0   8    17884.83    14816.78    165.73 o 
   1   0   8      166.27      700.20     36.08 o 
   2   0   8      118.58      -17.32     28.67 o 
   3   0   8      925.61      569.77     35.42 o 
   4   0   8     1593.32     1422.71     33.08 o 
   5   0   8    33501.67    31238.65    307.68 o 
   6   0   8    26666.62    25871.29    309.92 o 
   7   0   8    59164.49    53725.29    563.60 o 
   8   0   8      117.23       54.37     30.95 o 
   9   0   8    35008.63    33541.15    392.44 o 
  10   0   8      683.01      960.42     59.46 o 
  11   0   8    58200.76    58228.61    655.75 o 
  12   0   8      983.43     1544.74     74.16 o 
  13   0   8    18382.43    19286.54    312.15 o 
  14   0   8      668.35      728.74     78.64 o 
  15   0   8     7266.11     6752.76    192.15 o 
  16   0   8     1017.27      953.24     89.11 o 
  17   0   8     1196.79     1566.46    110.92 o 
  18   0   8      431.43      157.78     68.06 o 
  19   0   8     1173.08     1455.42    109.53 o 
  20   0   8       11.04       -5.94     61.22 o 
  21   0   8      782.55      481.19     98.88 o 
  22   0   8      276.18      269.17     80.36 o 
  23   0   8     4188.14     4387.73    188.66 o 
  24   0   8      466.54      341.29     88.00 o 
  25   0   8     4093.57     4552.64    203.64 o 
  26   0   8     1639.07     1872.18    229.05 o 
  27   0   8     2622.26     1620.73    140.00 o 
 -27   1   8      185.61       98.53    100.61 o 
 -26   1   8     1332.05     1245.78    147.57 o 
 -25   1   8       57.70      131.83     94.16 o 
 -24   1   8     1285.43     1214.32    117.45 o 
 -23   1   8       53.78       56.45    150.55 o 
 -22   1   8      354.74      487.15     70.35 o 
 -21   1   8     3177.75     3235.73    125.07 o 
 -20   1   8      466.90      507.86     54.18 o 
 -19   1   8     3978.80     4219.73    124.42 o 
 -18   1   8     6389.86     6731.89    153.28 o 
 -17   1   8     8881.99     8217.27    139.58 o 
 -16   1   8     9764.27    10016.19    153.14 o 
 -15   1   8    16661.55    16475.18    203.76 o 
 -14   1   8    10794.01    12175.60    149.33 o 
 -13   1   8    19233.54    20448.05    241.19 o 
 -12   1   8     9210.98    10098.08    127.10 o 
 -11   1   8    39141.48    40096.86    338.60 o 
 -10   1   8    20359.48    23995.90    222.71 o 
  -9   1   8     9246.25     9324.63    113.53 o 
  -8   1   8     5705.02     6899.56     84.60 o 
  -7   1   8     2337.96     2654.22     45.70 o 
  -6   1   8      731.57     1117.54     31.14 o 
  -5   1   8     1503.71     1348.73     32.27 o 
  -4   1   8     2851.39     2899.62     43.80 o 
  -3   1   8    22745.28    19997.45    144.54 o 
  -2   1   8     1500.77     1690.30     35.67 o 
  -1   1   8    27388.98    26653.00    181.96 o 
   0   1   8     4091.00     5137.46     60.51 o 
   1   1   8   103987.61   101328.09    554.33 o 
   2   1   8     3802.45     4001.31     54.57 o 
   3   1   8   149441.48   163784.92    829.60 o 
   4   1   8    15483.47    21061.20    135.63 o 
   5   1   8    88546.74    91122.45    539.92 o 
   6   1   8     1478.76     1886.18     62.21 o 
   7   1   8    21030.21    21379.47    192.56 o 
   8   1   8     2748.09     2244.68     55.94 o 
   9   1   8     1057.21     1738.18     52.57 o 
  10   1   8      267.70      345.85     31.25 o 
  11   1   8     5217.36     4990.43     88.19 o 
  12   1   8      127.84      270.79     35.73 o 
  13   1   8     5348.71     5158.98    101.86 o 
  14   1   8      103.37      144.58     36.06 o 
  15   1   8    13696.02    12729.75    192.74 o 
  16   1   8       47.06       75.31     40.83 o 
  17   1   8    17473.71    16202.92    232.20 o 
  18   1   8      941.54     1062.42     96.46 o 
  19   1   8    14914.20    14165.57    221.88 o 
  20   1   8     2124.44     1710.72     84.73 o 
  21   1   8     9204.50     9058.23    179.90 o 
  22   1   8      403.24      577.62     63.86 o 
  23   1   8     2274.75     2109.34     97.29 o 
  24   1   8        0.65       41.29     50.18 o 
  25   1   8     1236.03     1490.83    115.53 o 
  26   1   8      114.88      168.63     62.29 o 
  27   1   8        6.43      -15.69     60.73 o 
 -27   2   8      629.84      649.40    164.46 o 
 -26   2   8     2956.42     2562.47    162.76 o 
 -25   2   8     1679.27     2039.67    145.17 o 
 -24   2   8     4231.96     3915.37    189.05 o 
 -23   2   8     2763.46     2572.71    324.70 o 
 -22   2   8     7747.74     8094.44    250.30 o 
 -21   2   8     4711.45     5210.29    185.43 o 
 -20   2   8     3732.23     3915.71    177.76 o 
 -19   2   8     2212.48     2188.00     85.45 o 
 -18   2   8     4523.69     4263.18    111.72 o 
 -17   2   8     2690.83     2826.96     91.96 o 
 -16   2   8     2289.73     2972.09     92.58 o 
 -15   2   8       49.25      -30.50     29.13 o 
 -14   2   8       53.68       31.12     25.72 o 
 -13   2   8     2048.05     1667.36     49.52 o 
 -12   2   8     1371.36     1186.33     50.86 o 
 -11   2   8     5555.76     6050.31     85.33 o 
 -10   2   8    20603.62    21637.41    187.57 o 
  -9   2   8    41037.67    41520.59    312.58 o 
  -8   2   8     2806.10     3725.23     62.72 o 
  -7   2   8    18307.95    17036.59    129.48 o 
  -6   2   8     2616.51     2400.16     39.71 o 
  -5   2   8    32082.93    29554.81    187.04 o 
  -4   2   8    23930.02    27873.20    188.84 o 
  -3   2   8    82843.59    89644.97    523.75 o 
  -2   2   8      762.70      474.48     29.69 o 
  -1   2   8     1580.38     1987.81     35.59 o 
   0   2   8     8459.14     9635.14     77.09 o 
   1   2   8     6682.39     7431.21     65.68 o 
   2   2   8     2166.35     2154.04     35.96 o 
   3   2   8     3550.92     2694.46     39.12 o 
   4   2   8      659.83      297.56     32.31 o 
   5   2   8    13761.35    12367.54    125.77 o 
   6   2   8     1845.36     2070.87     40.47 o 
   7   2   8    16360.23    16130.83    130.48 o 
   8   2   8      244.29      349.79     20.31 o 
   9   2   8    46287.40    45697.57    330.44 o 
  10   2   8     2232.49     2197.40     64.83 o 
  11   2   8    43778.43    46105.59    353.63 o 
  12   2   8      123.55       49.68     30.16 o 
  13   2   8    23295.69    21754.25    235.44 o 
  14   2   8      366.82      313.66     40.19 o 
  15   2   8     4823.80     5755.90    114.24 o 
  16   2   8        2.23      -11.37     34.04 o 
  17   2   8     1791.15     2274.75     89.88 o 
  18   2   8       82.76       62.01     43.30 o 
  19   2   8      194.31      258.14     52.89 o 
  20   2   8      116.40       31.70     51.45 o 
  21   2   8     1016.04     1175.54     77.61 o 
  22   2   8      278.97      311.68     57.01 o 
  23   2   8     3241.05     2813.55    111.20 o 
  24   2   8      828.74      887.46     90.15 o 
  25   2   8     3040.67     2637.26    167.24 o 
  26   2   8     1358.07     1363.80     90.96 o 
  27   2   8     2409.36     2447.05    114.36 o 
 -27   3   8      551.19      479.08    106.31 o 
 -26   3   8     1266.78     1311.65    131.93 o 
 -25   3   8      181.46      104.43    121.98 o 
 -24   3   8     1264.12     1333.57    128.46 o 
 -23   3   8       18.68        6.61     72.21 o 
 -22   3   8      193.25      278.65     66.31 o 
 -21   3   8     1253.91     1382.28     93.09 o 
 -20   3   8     2156.14     2207.28    108.57 o 
 -19   3   8     4058.19     3046.03    142.94 o 
 -18   3   8     2869.66     2392.75     87.38 o 
 -17   3   8     5051.34     5351.91    120.92 o 
 -16   3   8     6634.92     6795.48    133.04 o 
 -15   3   8     7375.26     7351.70    121.67 o 
 -14   3   8     5172.66     5976.46     91.33 o 
 -13   3   8    16927.16    16284.60    163.18 o 
 -12   3   8    10461.48    10179.76    120.58 o 
 -11   3   8    17180.02    17553.26    152.31 o 
 -10   3   8     3798.63     4117.72     62.02 o 
  -9   3   8     9173.88     9643.82     97.82 o 
  -8   3   8     3361.86     3847.30     62.04 o 
  -7   3   8      241.09      329.81     17.95 o 
  -6   3   8     3286.62     3393.36     44.22 o 
  -5   3   8     2024.17     1807.29     35.32 o 
  -4   3   8     3232.58     3005.75     42.08 o 
  -3   3   8    22455.39    21700.96    138.93 o 
  -2   3   8     3359.43     3753.90     56.08 o 
  -1   3   8    31290.04    34079.81    210.97 o 
   0   3   8       18.17       30.29     12.03 o 
   1   3   8    39437.66    37838.96    219.31 o 
   2   3   8     6475.53     6697.03     76.49 o 
   3   3   8   131402.80   143147.97    771.38 o 
   4   3   8    14345.18    17235.94    125.64 o 
   5   3   8    22841.68    21455.89    139.13 o 
   6   3   8      103.84      130.50     13.47 o 
   7   3   8    14226.82    16041.48    126.53 o 
   8   3   8      423.70      307.19     16.55 o 
   9   3   8      745.13     1001.22     43.03 o 
  10   3   8      118.39      194.57     20.35 o 
  11   3   8      108.63      125.22     29.29 o 
  12   3   8        1.87      -26.31     24.10 o 
  13   3   8     3269.63     3113.16     91.46 o 
  14   3   8        3.06       11.43     35.73 o 
  15   3   8     7348.71     7127.87    139.20 o 
  16   3   8     4187.22     4831.18    119.38 o 
  17   3   8    11785.81    11663.55    190.76 o 
  18   3   8      622.74      574.56     74.91 o 
  19   3   8    10770.94     9262.25    202.00 o 
  20   3   8      142.05      279.18     60.04 o 
  21   3   8     6054.09     6792.80    216.85 o 
  22   3   8      810.73      636.82     81.00 o 
  23   3   8     1569.10     1561.92    159.57 o 
  24   3   8       16.29       37.05     57.99 o 
  25   3   8     1093.94     1299.59     89.89 o 
  26   3   8       48.48       13.79     53.35 o 
  27   3   8        1.26       70.10     60.46 o 
 -27   4   8      420.52      595.99     92.31 o 
 -26   4   8      974.62     1052.48    102.60 o 
 -25   4   8     1273.54     1513.64    111.98 o 
 -24   4   8     1780.65     1767.93    156.51 o 
 -23   4   8     1682.43     1736.98    107.54 o 
 -22   4   8     4430.52     4153.37    149.66 o 
 -21   4   8     2839.00     2586.88    120.46 o 
 -20   4   8     3882.62     3711.81    347.88 o 
 -19   4   8     3577.11     3998.97    139.53 o 
 -18   4   8     1549.19     1289.01     88.07 o 
 -17   4   8      147.66      191.56     54.91 o 
 -16   4   8     1071.81     1339.84     65.75 o 
 -15   4   8      784.27     1006.37     52.70 o 
 -14   4   8      733.36      832.35     50.29 o 
 -13   4   8        2.13      -16.41     27.87 o 
 -12   4   8     1404.38     1129.97     39.22 o 
 -11   4   8     8523.46     8294.29     90.28 o 
 -10   4   8     1772.85     1763.37     39.86 o 
  -9   4   8     1575.51     1210.18     33.59 o 
  -8   4   8     8043.54     8352.42     81.83 o 
  -7   4   8    27347.64    26789.86    173.37 o 
  -6   4   8     8261.94     8592.38     71.59 o 
  -5   4   8    26062.59    30188.70    181.74 o 
  -4   4   8     3741.65     4323.37     48.30 o 
  -3   4   8    37236.34    40108.01    230.22 o 
  -2   4   8      754.37      663.83     21.79 o 
  -1   4   8    41496.66    41803.47    239.21 o 
   0   4   8      173.38      155.19     22.13 o 
   1   4   8      939.34     1567.12     41.17 o 
   2   4   8       74.69      329.38     21.22 o 
   3   4   8     1174.57      573.68     20.35 o 
   4   4   8      120.10      330.32     17.66 o 
   5   4   8      378.73      370.03     19.12 o 
   6   4   8     1646.42     1433.80     30.17 o 
   7   4   8     4329.39     3626.45     44.64 o 
   8   4   8      859.27     1138.41     27.87 o 
   9   4   8    28699.99    26878.12    189.99 o 
  10   4   8      318.11      263.15     22.12 o 
  11   4   8    32857.62    34085.08    369.74 o 
  12   4   8     2077.67     2100.92     67.29 o 
  13   4   8    13510.78    15147.66    207.81 o 
  14   4   8      500.08      361.32     47.29 o 
  15   4   8     4738.50     5517.67    124.01 o 
  16   4   8      255.31      487.51     61.68 o 
  17   4   8      880.13      691.96     57.60 o 
  18   4   8      104.42      133.03     43.35 o 
  19   4   8        7.46       53.58     49.53 o 
  20   4   8     1108.61     1223.57     85.17 o 
  21   4   8      103.68       -0.95     48.56 o 
  22   4   8      491.99      418.69     67.79 o 
  23   4   8     1732.57     1600.46    103.21 o 
  24   4   8      705.28      973.48     89.79 o 
  25   4   8     1650.78     1472.12    104.45 o 
  26   4   8      436.02      510.15     80.40 o 
  27   4   8     1556.69     1782.90    103.66 o 
 -26   5   8     1029.11      790.37    116.49 o 
 -25   5   8      300.29      324.20     66.88 o 
 -24   5   8      491.64      377.09     64.59 o 
 -23   5   8        4.15      -38.40     49.56 o 
 -22   5   8      214.23      177.09     54.04 o 
 -21   5   8      265.23      157.79     69.06 o 
 -20   5   8     1035.97     1122.12     79.73 o 
 -19   5   8      503.96      408.46     58.34 o 
 -18   5   8     1916.22     2043.26     90.26 o 
 -17   5   8     5257.57     4822.85    128.67 o 
 -16   5   8     1359.55     1223.18     70.40 o 
 -15   5   8     2001.31     1674.75     68.75 o 
 -14   5   8     4309.98     3986.42     96.70 o 
 -13   5   8     7892.92     9156.58    122.71 o 
 -12   5   8     2200.11     2001.09     58.25 o 
 -11   5   8     4704.32     4403.46     79.53 o 
 -10   5   8      462.93      395.60     27.12 o 
  -9   5   8     1621.55     1794.87     44.21 o 
  -8   5   8     3868.72     3883.06     61.55 o 
  -7   5   8     7132.81     8269.02     85.79 o 
  -6   5   8     2844.29     2149.73     32.31 o 
  -5   5   8     1689.00     2248.34     33.88 o 
  -4   5   8     6953.06     7311.26     72.05 o 
  -3   5   8     8834.19     7888.64     66.11 o 
  -2   5   8      642.27      868.98     25.21 o 
  -1   5   8    19080.47    15838.97    120.42 o 
   0   5   8        7.27        0.46     15.08 o 
   1   5   8     3904.30     3590.89     53.20 o 
   2   5   8     1064.02     1234.58     36.05 o 
   3   5   8     6339.20     6109.14     76.15 o 
   4   5   8     1955.11     1893.32     36.44 o 
   5   5   8    18127.56    18979.94    130.69 o 
   6   5   8      123.19      248.62     18.56 o 
   7   5   8     7156.46     8260.35     74.54 o 
   8   5   8      100.65      248.84     19.79 o 
   9   5   8     3193.83     2827.74     45.54 o 
  10   5   8        2.78      -29.02     19.35 o 
  11   5   8      165.26       59.72     22.60 o 
  12   5   8     1758.55     1993.33     48.45 o 
  13   5   8      410.59      449.12     40.16 o 
  14   5   8       72.63      -39.09     34.50 o 
  15   5   8     1297.04      857.07     59.37 o 
  16   5   8     1075.02     1119.58     65.86 o 
  17   5   8    10839.88    11058.08    186.26 o 
  18   5   8      890.96      757.58     63.15 o 
  19   5   8     5856.70     6024.01    141.12 o 
  20   5   8      202.40      194.01     59.60 o 
  21   5   8     2339.85     2207.28    109.78 o 
  22   5   8      218.91       75.80     56.53 o 
  23   5   8      904.70      663.41    105.50 o 
  24   5   8        1.38       61.13     59.29 o 
  25   5   8      377.66      413.51     75.63 o 
  26   5   8        7.24        3.11     61.65 o 
 -26   6   8      286.91      410.48     73.53 o 
 -25   6   8      775.62      606.49     76.90 o 
 -24   6   8      565.54      553.45     72.40 o 
 -23   6   8      817.26      730.75     76.07 o 
 -22   6   8     1496.35     1696.81     93.70 o 
 -21   6   8      863.53      980.80     75.38 o 
 -20   6   8     1795.27     1629.56     89.33 o 
 -19   6   8     1755.60     2017.15     93.14 o 
 -18   6   8     1678.56     1553.33     84.61 o 
 -17   6   8      431.06      381.71     57.09 o 
 -16   6   8     1312.89      953.02     77.97 o 
 -15   6   8        1.12      -52.79     35.19 o 
 -14   6   8       78.51      190.09     44.50 o 
 -13   6   8     1190.82     1052.16     57.28 o 
 -12   6   8      256.18      404.32     43.14 o 
 -11   6   8     3076.32     2437.01     61.12 o 
 -10   6   8       17.94       17.43     23.27 o 
  -9   6   8     5047.48     4715.58     66.81 o 
  -8   6   8     1717.69     1268.52     36.98 o 
  -7   6   8     3992.46     4669.41     62.62 o 
  -6   6   8     7019.89     7090.64     80.92 o 
  -5   6   8    28786.78    29859.78    185.07 o 
  -4   6   8     4774.23     4499.76     55.98 o 
  -3   6   8    19089.63    19694.15    143.54 o 
  -2   6   8      947.89      591.59     24.16 o 
  -1   6   8     2234.05     3914.02     53.29 o 
   0   6   8      131.98        5.68     18.00 o 
   1   6   8     7367.99     6392.22     65.78 o 
   2   6   8        2.89       17.53     11.78 o 
   3   6   8      588.52     1013.22     29.95 o 
   4   6   8     1002.84      623.81     24.81 o 
   5   6   8     4039.45     2792.44     44.42 o 
   6   6   8      574.14      295.54     21.55 o 
   7   6   8    17890.11    16694.20    128.60 o 
   8   6   8      718.23      480.91     25.30 o 
   9   6   8    17770.66    19798.00    146.93 o 
  10   6   8       39.15       26.15     20.68 o 
  11   6   8     9936.92     9395.38    104.31 o 
  12   6   8       32.82       57.17     24.95 o 
  13   6   8    11469.55    12428.27    141.50 o 
  14   6   8       78.89      -43.02     45.61 o 
  15   6   8     3690.16     2833.27    137.81 o 
  16   6   8      161.67      101.19     43.88 o 
  17   6   8      608.16      967.53     65.71 o 
  18   6   8       39.69       -9.59     41.21 o 
  19   6   8      187.80      167.63     50.79 o 
  20   6   8      772.43      649.19     73.87 o 
  21   6   8      206.59      260.60     62.36 o 
  22   6   8      585.91      697.93     80.48 o 
  23   6   8      932.30      853.99     85.55 o 
  24   6   8      362.69      226.67     67.89 o 
  25   6   8     1421.60     1803.13    112.54 o 
  26   6   8       80.45      179.21     81.49 o 
 -26   7   8      272.47      321.45     70.40 o 
 -25   7   8       48.25       58.48     59.67 o 
 -24   7   8      172.66      101.02     58.04 o 
 -23   7   8        8.07       -4.78     70.07 o 
 -22   7   8       49.50       93.61     55.39 o 
 -21   7   8     1438.61     1541.95     90.70 o 
 -20   7   8        1.09      -54.84     48.27 o 
 -19   7   8        5.87      -23.41     48.55 o 
 -18   7   8     2153.58     2651.85    105.43 o 
 -17   7   8     1148.70      912.76     72.65 o 
 -16   7   8     1514.55     1783.64     85.26 o 
 -15   7   8     1641.66     1343.57     67.08 o 
 -14   7   8      370.64      203.57     43.24 o 
 -13   7   8      181.89      163.90     39.84 o 
 -12   7   8     4441.70     4526.67    105.62 o 
 -11   7   8    15084.26    14911.78    281.71 o 
 -10   7   8      324.75      199.16     46.81 o 
  -9   7   8       98.27       78.99     33.13 o 
  -8   7   8       20.03       -4.52     18.43 o 
  -7   7   8     2301.85     2224.27     51.26 o 
  -6   7   8     4681.88     4797.68     67.24 o 
  -5   7   8        1.92       13.79     15.30 o 
  -4   7   8      697.76      611.33     33.85 o 
  -3   7   8       13.15      142.54     18.04 o 
  -2   7   8      969.50     1027.29     40.20 o 
  -1   7   8      454.65      466.68     22.99 o 
   0   7   8      541.58      393.77     22.02 o 
   1   7   8    19991.57    22046.79    151.55 o 
   2   7   8     1650.74     1862.78     39.51 o 
   3   7   8     4256.47     3046.31     53.82 o 
   4   7   8     2357.51     2590.96     48.21 o 
   5   7   8     1546.42     1718.77     41.38 o 
   6   7   8     6310.61     7285.22     98.52 o 
   7   7   8     3703.61     3039.05     56.14 o 
   8   7   8       10.55       -6.92     19.13 o 
   9   7   8      249.30      419.58     26.37 o 
  10   7   8     1365.12     1341.44     38.14 o 
  11   7   8     1059.53     1036.20     37.51 o 
  12   7   8     1867.35     2051.24     55.60 o 
  13   7   8       38.36        0.41     28.32 o 
  14   7   8      989.60      778.22     56.58 o 
  15   7   8     4296.97     4256.02    111.57 o 
  16   7   8      183.40       88.90     43.09 o 
  17   7   8     2563.03     2315.74     94.38 o 
  18   7   8        4.29      -44.92     49.14 o 
  19   7   8     1875.75     1721.67     98.60 o 
  20   7   8        4.46      -34.84     44.98 o 
  21   7   8     1306.38     1325.98     92.54 o 
  22   7   8        6.50       -4.17     59.45 o 
  23   7   8      327.76      456.01     82.77 o 
  24   7   8       24.05       -2.50     77.04 o 
  25   7   8      114.04      168.93    133.16 o 
  26   7   8        3.73      -18.88    113.28 o 
 -25   8   8      400.87      218.02     66.95 o 
 -24   8   8       25.71      -10.53     56.84 o 
 -23   8   8       78.87      111.12     60.61 o 
 -22   8   8      265.03      208.81     62.62 o 
 -21   8   8      106.04      105.23     55.81 o 
 -20   8   8      266.03      148.97     54.54 o 
 -19   8   8     1309.38     1363.67     83.74 o 
 -18   8   8      224.47      282.13     58.25 o 
 -17   8   8      197.74       42.97     49.39 o 
 -16   8   8     3060.84     3124.24    136.98 o 
 -15   8   8      658.91      489.36     52.24 o 
 -14   8   8       20.90        5.31     38.17 o 
 -13   8   8     4414.34     4806.89    111.10 o 
 -12   8   8       24.96      -42.79     34.01 o 
 -11   8   8       30.36      -26.01     34.97 o 
 -10   8   8       35.55       96.46     45.17 o 
  -9   8   8     2638.95     1772.21     67.19 o 
  -8   8   8       26.62        5.17     29.74 o 
  -7   8   8     4043.00     4478.40     88.01 o 
  -6   8   8     3433.96     3935.43     60.44 o 
  -5   8   8     2974.18     2688.58     59.84 o 
  -4   8   8     1134.12     1104.37     37.53 o 
  -3   8   8    13142.80    12417.57    114.64 o 
  -2   8   8    11611.91    12140.02    101.75 o 
  -1   8   8      950.58     1180.71     34.04 o 
   0   8   8     1816.12     1790.91     39.53 o 
   1   8   8        5.15      -25.75     17.16 o 
   2   8   8       49.69       -1.11     17.40 o 
   3   8   8       58.79      195.24     24.91 o 
   4   8   8      176.72        4.12     19.46 o 
   5   8   8     2674.76     3345.88     58.94 o 
   6   8   8       74.23       -1.85     19.74 o 
   7   8   8       35.13       65.08     20.92 o 
   8   8   8     2926.45     3665.42     59.68 o 
   9   8   8    10266.29     9821.12     98.75 o 
  10   8   8     1241.92     1889.46     46.36 o 
  11   8   8     3435.25     2758.45     55.08 o 
  12   8   8      397.15      573.06     41.31 o 
  13   8   8      209.36      340.15     37.40 o 
  14   8   8      671.58      547.12     44.13 o 
  15   8   8     2123.00     2137.63    114.10 o 
  16   8   8       38.15       14.83     39.91 o 
  17   8   8      763.83      616.20     59.17 o 
  18   8   8        1.71      -21.19     42.11 o 
  19   8   8       18.36      -57.05     41.55 o 
  20   8   8      215.24      133.52     51.90 o 
  21   8   8       76.97       71.88     50.97 o 
  22   8   8      643.98      565.79     77.74 o 
  23   8   8      551.49      626.99    127.45 o 
  24   8   8      115.67       79.50    116.76 o 
  25   8   8      716.86     1064.28    189.80 o 
 -25   9   8       19.10       77.47     61.43 o 
 -24   9   8      104.81      233.11     67.23 o 
 -23   9   8       25.55      -76.95     51.30 o 
 -22   9   8      294.42      410.45     68.54 o 
 -21   9   8      151.06       -5.55     69.35 o 
 -20   9   8       15.11       32.60     54.15 o 
 -19   9   8       58.00       17.90     52.50 o 
 -18   9   8       36.56      -53.90     46.97 o 
 -17   9   8      196.59      223.42     55.33 o 
 -16   9   8        3.95      -40.25     44.65 o 
 -15   9   8       15.10      -66.88     44.58 o 
 -14   9   8      507.12      613.50     55.90 o 
 -13   9   8      314.74      328.35     48.22 o 
 -12   9   8      142.37       -3.03     37.58 o 
 -11   9   8      230.40      149.38     40.73 o 
 -10   9   8      134.81        7.18     35.84 o 
  -9   9   8       55.07       42.77     33.67 o 
  -8   9   8     1299.71     1458.83     58.07 o 
  -7   9   8      338.18       70.52     32.30 o 
  -6   9   8     3672.73     2509.47     93.14 o 
  -5   9   8      999.95      540.53     40.28 o
[truncated: 436,302 more chars]
